# Supplementary material for: The moderating role of absorptive capacity and the differential effects of acquisitions and alliances on Big Pharma firms' innovation performance
Source: PLoS One. 2017 Feb 23;12(2):e0172488. doi: 10.1371/journal.pone.0172488 (PMC5322930; doi:10.1371/journal.pone.0172488)
Supplement: S1 File — This file includes the collected data on new drugs (NDAs, NMEs and BLAs) from big pharma firms as analyzed for this study. (XLSX) [file pone.0172488.s001.xlsx]

## Sheet: Johnson&Johnson
Johnson&Johnson	name	active ingredient	date	# variations (doses)	NME (y/n)	Rx/OTC	review?	orphan?	NDA/BLA
	MONISTAT 1 COMBINATION PACK	MICONAZOLE NITRATE	2001-06-29	1		OTC			NDA
	MONISTAT 7 COMBINATION PACK	MICONAZOLE NITRATE	Apr 26, 1993	1		OTC			NDA
	MONISTAT-3 COMBINATION PACK	MICONAZOLE NITRATE	Apr 16, 1996	2		OTC			NDA
	MONISTAT 3 COMBINATION PACK (PREFILLED)	MICONAZOLE NITRATE	Feb 2, 2001	1		OTC			NDA
	MONISTAT 3	MICONAZOLE NITRATE	Mar 30, 1998	1		OTC			NDA
	MONISTAT 7	MICONAZOLE NITRATE	Feb 15, 1991	2		OTC			NDA
	MEN'S ROGAINE (aerosol)	MINOXIDIL	1996-02-09	2		OTC			NDA
	ROGAINE (FOR MEN, WOMEN)	MINOXIDIL	2006-01-20	2		OTC			NDA
	VISINE-A	NAPHAZOLINE HYDROCHLORIDE; PHENIRAMINE MALEATE	1996-01-31	1		OTC			NDA
Janssen biotech	ZYTIGA	ABIRATERONE ACETATE	2011-04-28	1	NME	Rx	p		NDA
(part of J&J before study period)	ACETAMINOPHEN; TRAMADOL HYDROCHLORIDE	ULTRACET	2001-08-15	1		Rx			NDA
Janssen pharms	AXERT	ALMOTRIPTAN MALATE	2001-05-07	2	NME	Rx			NDA
	ORTHO-CEPT	DESOGESTREL; ETHINYL ESTRADIOL	1992-12-14	1		Rx			NDA
Janssen therap	SIRTURO	BEDAQUILINE FUMARATE	2012-12-28	1	NME	Rx	p	o	NDA
	DOXIL	DOXORUBICIN HYDROCHLORIDE	1995-11-17	2		Rx		o	NDA
	ORTHO TRI-CYCLEN	ETHINYL ESTRADIOL; NORGESTIMATE	1992-07-03	1		Rx			NDA
Janssen pharms	INVOKANA	CANAGLIFLOZIN	2013-03-29	2	NME	Rx			NDA
	ORTHO TRI-CYCLEN LO	ETHINYL ESTRADIOL; NORGESTIMATE	2002-08-22	1		Rx			NDA
	DURAGESIC-100	FENTANYL	1990-08-07	5		Rx			NDA
	RAZADYNE ER (capsule)	GALANTAMINE HYDROBROMIDE	2005-04-01	6		Rx			NDA
	RAZADYNE (solution)	GALANTAMINE HYDROBROMIDE	2001-06-22	1		Rx			NDA
Janssen pharms	LEUSTATIN	CLADRIBINE	1993-02-26	1	NME	Rx	p	o	NDA
Janssen Prods	PREZISTA	DARUNAVIR ETHANOLATE	2006-06-23	5	NME	Rx	p		NDA
	SPORANOX (injection)	ITRACONAZOLE	1999-03-30	1		Rx			NDA
	SPORANOX (solution)	ITRACONAZOLE	1997-02-21	1		Rx			NDA
	LEVAQUIN (injection)	LEVOFLOXACIN	1996-12-20	5		Rx		o	NDA
	LEVAQUIN (solution)	LEVOFLOXACIN	2004-10-21	1		Rx			NDA
	LEVAQUIN (tablet)	LEVOFLOXACIN	1996-12-20	3		Rx			NDA
	CONCERTA	METHYLPHENIDATE HYDROCHLORIDE	2000-08-01	4		Rx			NDA
	DITROPAN XL	OXYBUTYNIN CHLORIDE	1998-12-16	4		Rx			NDA
Shionogi	DORIBAX	DORIPENEM	2007-10-12	2	NME	Rx			NDA
	Ortho Summit System	na	1998-10-19	1		na			BLA
	Ortho Summit Processor	na	1999-10-19	1		na			BLA
	Ortho Lab with Ortho Lab IC (Instrument Concentrator)	na	2000-04-03	1		na			BLA
	ORTHO T. cruzi ELISA Test System	na	2006-12-13	1		na			BLA
	ORTHO Antibody to HBsAG ELISA Test System 3	na	2003-04-23	1		na			BLA
	Genetic Systems HIV-1/HIV-2 PLUS O Ortho Assay Protocol Disk	na	2006-11-03	1		na			BLA
	Ortho Summit Systems	na	2009-05-27	1		na			BLA
	Evicel	na	2008-04-10	1		na			BLA
	VITROS	na	2010-07-22	1		na			BLA
	ORTHO VERSEIA	na	2010-10-28	1		na			BLA
	INVEGA SUSTENNA	PALIPERIDONE PALMITATE	2009-07-31	5		Rx			NDA
	PANCREAZE	PANCRELIPASE (AMYLASE;LIPASE;PROTEASE)	2010-04-12	4		Rx			NDA
Janssen pharms	ORTHO EVRA	ETHINYL ESTRADIOL; NORELGESTROMIN	2001-11-20	7	NME	Rx			NDA
	RISPERDAL CONSTA (injection)	RISPERIDONE	2003-10-29	4		Rx			NDA
	RISPERDAL CONSTA (solution)	RISPERIDONE	1996-06-10	1		Rx			NDA
Janssen R and D	INTELENCE	ETRAVIRINE	2008-01-18	2	NME	Rx	p		NDA
Endo Pharms	Frova	Frovatriptan Succinate	2001-11-08	1	NME	Rx			NDA
Janssen pharms	RAZADYNE ER (tablet)	GALANTAMINE HYDROBROMIDE	2001-02-28	1	NME	Rx			NDA
	TERAZOL 3	TERCONAZOLE	1991-02-21	3		Rx			NDA
Janssen pharms	SPORANOX (capsule)	ITRACONAZOLE	1992-09-11	1	NME	Rx	p		NDA
	TOPAMAX (capsule)	TOPIRAMATE	1998-10-26	2		Rx			NDA
SCIOS(2003)	Natrecor	Nesiritide	2001-08-10	1	NME	Rx			NDA
	RENOVA (gel)	TRETINOIN	2000-08-31	2
	RENOVA (cream)	TRETINOIN	2000-08-31	2		Rx			NDA
ORTHO BIOTECH (since 2008)	ORTHOCLONE OKT3	MUROMONAB-CD3	1992-09-14	1		Rx			BLA
ALKERMES (9,7%)	VIVITROL	NALTREXONE	2006-04-13	1		Rx			NDA
	VERELAN	VERAPAMIL HYDROCHLORIDE	1990-05-29	4		Rx			NDA
	VERELAN PM	VERAPAMIL HYDROCHLORIDE	1998-11-25	3		Rx			NDA
EASTMAN KODAK (1994)	LIDOCAINE HYDROCHLORIDE AND EPINEPHRINE	EPINEPHRINE; LIDOCAINE HYDROCHLORIDE	1993-02-26	2		Rx			NDA
ELAN PHARM (2009)	ISOSORBIDE MONONITRATE	ISOSORBIDE MONONITRATE	1998-09-22	1		Rx			NDA
	KETOPROFEN	KETOPROFEN	1997-12-10	1		Rx			NDA
	Prialt	Ziconotide	2004-12-28	1		Rx	p		NDA
Janssen pharms	INVEGA	PALIPERIDONE	2006-12-19	4	NME	Rx			NDA
ORAPHARMA	ARESTIN	MINOCYCLINE HYDROCHLORIDE	2001-02-16	1		Rx			NDA
Janssen pharms	ELMIRON	PENTOSAN POLYSULFATE SODIUM	1996-09-26	1	NME	Rx		o	NDA
Janssen Prods	EDURANT	RILPIVIRINE HYDROCHLORIDE	2011-05-20	1	NME	Rx			NDA
OMRIX Biopharmaceuticals (2008)	Evithrom	na	2007-08-27	1		na			BLA
	Evicel	na	2007-05-09	1		na			BLA
	Crosseal	na	2003-03-21	1		na			BLA
Janssen pharms	RISPERDAL	RISPERIDONE	1993-12-29	7	NME	Rx	p		NDA
Janssen	DURAGESIC-100	FENTANYL	1990-08-07	5		Rx			NDA
	NIZORAL	KETOCONAZOLE	1990-08-31	1		Rx			NDA
Janssen pharms	XARELTO	RIVAROXABAN	2011-07-01	3	NME	Rx			NDA
Valeant luxemborg	ERTACZO	SERTACONAZOLE NITRATE	2003-12-10	1	NME	Rx			NDA
	OXECTA	OXYCODONE HYDROCHLORIDE	2011-06-17	2		Rx	p		NDA
Janssen Prods	OLYSIO	SIMEPREVIR SODIUM	2013-11-22	1	NME	Rx	p		NDA
	NUCYNTA ER	TAPENTADOL HYDROCHLORIDE	2011-08-25	5		Rx			NDA
	XARELTO	RIVAROXABAN	2011-11-04	3		Rx			NDA
	PREZISTA	DARUNAVIR ETHANOLATE	2011-12-16	1		Rx	p		NDA
	NUCYNTA	TAPENTADOL HYDROCHLORIDE	2012-10-15	1		Rx			NDA
Janssen pharms	NUCYNTA	TAPENTADOL HYDROCHLORIDE	2008-11-20	3	NME	Rx			NDA
Janssen pharms	TOPAMAX (tablet)	TOPIRAMATE	1996-12-24	4	NME	Rx			NDA
Janssen pharms	ULTRAM	TRAMADOL HYDROCHLORIDE	1995-03-03	1	NME	Rx			NDA
Janssen biotech	SIMPONI ARIA	GOLIMUMAB	2013-07-18	1		Rx			BLA
CENTOCOR	REOPRO	ABCIXIMAB	1993-12-16	1		Rx			BLA
CENTOCOR	REMICADE	INFLIXIMAB	1998-08-24	1		Rx			BLA
CENTOCOR	STELARA	USTEKINUMAB	2009-09-25	2		Rx			BLA
OMJ PHARMACEUTICALS (2009)	REGRANEX	BECAPLERMIN	1997-12-16	1		Rx			BLA

## Sheet: Pfizer
Pfizer	name	active ingredient	date	# variations (doses)	NME (y/n)	Rx/OTC	review?	orphan?	NDA/BLA
Eurand (Pfizer subsdiary since before study period)	ZENPEP	PANCRELIPASE (AMYLASE;LIPASE;PROTEASE)	Aug 27, 2009	4		Rx	p		NDA
	POTASSIUM CHLORIDE	POTASSIUM CHLORIDE	Aug 18, 2004	1		Rx			NDA
ViiV Healthcare (joint venture of pfizer and GSK since 2009)	ZIAGEN	ABACAVIR SULFATE	December 17, 1998	1	NME	Rx	p		NDA	approved before acquisition
	LEVOXYL	LEVOTHYROXINE SODIUM	May 25, 2001	14		Rx			NDA
	SKELAXIN	METAXALONE	Aug 30, 2002	1		Rx			NDA
	TAPAZOLE	METHIMAZOLE	Mar 31, 2000	2		Rx			NDA
	AVINZA	MORPHINE SULFATE	Mar 20, 2002	7		Rx			NDA
	EMBEDA	MORPHINE SULFATE; NALTREXONE HYDROCHLORIDE	Aug 13, 2009	6		Rx	p		NDA
EISAI INC	Panretin	Alitretinoin	1999-02-02	1	NME	Rx	p	o	NDA			Ligand Pharma (subsidary of King since 2006)
Pfizer	NORVASC	AMLODIPINE BESYLATE	Jul 31, 1992	3	NME	Rx			NDA
	ALSUMA	SUMATRIPTAN SUCCINATE	Jun 29, 2010	1		Rx			NDA
	TIGAN	TRIMETHOBENZAMIDE HYDROCHLORIDE	Dec 13, 2001	1		Rx			NDA
Pfizer	ACTOVA	ARGATROBAN	Jun 30, 2000	1	NME	Rx			NDA
Pfizer	LIPITOR	ATORVASTATIN CALCIUM	Dec 17, 1996	4	NME	Rx	p		NDA
MERIDIAN (subsidary of King pharma since 2003)	MORPHINE SULFATE	MORPHINE SULFATE	1990-07-12	1		Rx			NDA
	DUODOTE	ATROPINE; PRALIDOXIME CHLORIDE	2006-09-28	1		Rx	p		NDA
	ALSUMA	SUMATRIPTAN SUCCINATE	2010-06-29	1		Rx			NDA
Wyeth Pharmaceuticals, Inc (subsidiary since 2009)	CHILDREN'S ADVIL ALLERGY SINUS	CHLORPHENIRAMINE MALEATE; IBUPROFEN; PSEUDOEPHEDRINE HYDROCHLORIDE	Feb 24, 2004	1		OTC			NDA
	ADVIL ALLERGY SINUS	CHLORPHENIRAMINE MALEATE; IBUPROFEN; PSEUDOEPHEDRINE HYDROCHLORIDE	Dec 19, 2002	1		OTC			NDA
	ADVIL PM	DIPHENHYDRAMINE CITRATE; IBUPROFEN	Dec 21, 2005	1		OTC			NDA
	ADVIL PM	DIPHENHYDRAMINE HYDROCHLORIDE; IBUPROFEN	Dec 21, 2005	1		OTC			NDA
	ADVIL LIQUI-GELS	IBUPROFEN	Apr 20, 1995	2		OTC			NDA
	CHILDREN'S ADVIL	IBUPROFEN	Jun 27, 1996	6		OTC			NDA
	PEDIATRIC ADVIL	IBUPROFEN	Jan 30, 1998			OTC			NDA
	ADVIL CONGESTION RELIEF	IBUPROFEN; PHENYLEPHRINE HYDROCHLORIDE	May 27, 2010	4		OTC			NDA
	ALAVERT	LORATADINE	Dec 19, 2002	2		OTC			NDA
	AXID AR	NIZATIDINE	May 9, 1996	1		OTC			NDA
Pfizer	ZITHROMAX (tablet)	AZITHROMYCIN	jan 11, 1991	1	NME	Rx	p		NDA
	PREMPRO	ESTROGENS, CONJUGATED; MEDROXYPROGESTERONE ACETATE	Jun 4, 2003	5		Rx			NDA
	LYBREL	ETHINYL ESTRADIOL; LEVONORGESTREL	May 22, 2007	1		Rx			NDA
	PROTONIX (suspension)	PANTOPRAZOLE SODIUM	Nov 14, 2007	4		Rx			NDA
	PROTONIX (tablet)	PANTOPRAZOLE SODIUM	Feb 2, 2000	2					NDA
	PROTONIX (injection)	PANTOPRAZOLE SODIUM	Mar 22, 2001	1		Rx			NDA
Wyeth Pharmaceuticals, Inc (subsidiary since 2009)	DUAVEE	BAZEDOXIFENE ACETATE; ESTROGENS, CONJUGATED	2013-10-03	1	NME	Rx			NDA
	RAPAMUNE (tablet)	SIROLIMUS	Aug 25, 2000	1					NDA
Wyeth Pharmaceuticals, Inc (subsidiary since 2009)	BOSULIF	BOSUTINIB MONOHYDRATE	2012-09-04	2	NME	Rx		o	NDA
GD SEARLE (since before 1990?)	CELEBREX	CELECOXIB	December 31, 1998	4	NME	Rx	p		NDA
King pharmaceuticals (subsidiary since 2010)	SYNERCID	DALFOPRISTIN; QUINUPRISTIN	Sep 21, 1999	1	NME	Rx	p		NDA	approved before acquisition
	EFFEXOR XR (capsule)	VENLAFAXINE HYDROCHLORIDE	Oct 20, 1997	3		Rx			NDA
Wyeth Pharmaceuticals, Inc (subsidiary since 2009)	PRISTIQ	DESVENLAFAXINE SUCCINATE	Feb 29, 2008	2	NME	Rx			NDA	approved before acquisition
	EFFEXOR XR	VENLAFAXINE HYDROCHLORIDE	1997-10-20	3		Rx			NDA
Wyeth Pharmaceuticals, Inc (subsidiary since 2009)	NEUMEGA	OPRELVEKIN	1997-11-25	1		Rx			BLA
	ZOSYN IN PLASTIC CONTAINER	PIPERACILLIN SODIUM; TAZOBACTAM SODIUM	1998-02-24	3		Rx			NDA
	PREMARIN	ESTROGENS, CONJUGATED	2003-07-16	2		Rx			NDA
	PROTONIX	PANTOPRAZOLE SODIUM	2007-11-14	1		Rx			NDA
	PREMPHASE 14/14	ESTROGENS, CONJUGATED; MEDROXYPROGESTERONE ACETATE	1995-11-17	5		Rx			NDA
Wyeth Pharmaceuticals, Inc (subsidiary since 2009)	PRISTIQ	DESVENLAFAXINE SUCCINATE	2008-02-29	2	NME	Rx			NDA	approved before acquisition
Pharmacia and Upjohn (subsidiary since 2002)	ZINECARD	DEXRAZOXANE HYDROCHLORIDE	May 26, 1995	2	NME	Rx	p	o	NDA	approved before acquisition
Pfizer	TIKOSYN	DOFETILIDE	Oct 1, 1999	3	NME	Rx			NDA
ViiV Healthcare (joint venture of pfizer and GSK since 2009)	TIVICAY	DOLUTEGRAVIR SODIUM	2013-08-12	1	NME	Rx	p		NDA
	VIRACEPT	NELFINAVIR MESYLATE	2003-04-30	1		Rx			NDA
Alpharma (subsidiary since 2008)	PREDNISOLONE	PREDNISOLONE	May 13, 1999	1		Rx			NDA
	RANITIDINE HYDROCHLORIDE	RANITIDINE HYDROCHLORIDE	Feb 21, 2007	1		Rx			NDA
	VALPROIC ACID	VALPROIC ACID	Dec 22, 2000	1		Rx			NDA
	EMBEDA	MORPHINE SULFATE; NALTREXONE HYDROCHLORIDE	2009-08-13	6		Rx	p		NDA
Pierrel (50%) subsidiary since 1995	ARTICAINE HYDROCHLORIDE WITH EPINEPHRINE	ARTICAINE HYDROCHLORIDE; EPINEPHRINE BITARTRATE	Feb 26, 2010	2		Rx			NDA
Pfizer	CHILDREN'S ZYRTEC ALLERGY	CETIRIZINE HYDROCHLORIDE	Nov 16, 2007	4		OTC			NDA
	RID MOUSSE	PIPERONYL BUTOXIDE; PYRETHRINS	Mar 7, 2000	1		OTC			NDA
Pfizer Inc	CARDURA	DOXAZOSIN MESYLATE	1990-11-02	4	NME	Rx			NDA
Vicuron (subsidiary since 2005)	ERAXIS	ANIDULAFUNGIN	Feb 17, 2006	2		Rx	p		NDA
Pharmacia and Upjohn (subsidiary since 2002)	XANAX XR	ALPRAZOLAM	Jan 17, 2003	4		Rx			NDA
	PREPIDIL	DINOPROSTONE	1992-12-09	1		Rx			NDA		In 1995, Pharmacia & Upjohn was formed through the merger of Pharmacia AB and The Upjohn Company. Pharmacia & Upjohn became a global provider of human health care products, animal health products, diagnostics and specialty products. In 1998, Pharmacia & Upjohn relocated its global headquarters from the United Kingdom to the United States.
	CAVERJECT	ALPROSTADIL	Jul 6, 1995	4		Rx			NDA
	CAVERJECT IMPULSE	ALPROSTADIL	Jun 11, 2002	7		Rx			NDA
	CLEOCIN (cream)	CLINDAMYCIN PHOSPHATE	Mar 2, 1998	6		Rx			NDA
	COLESTID	COLESTIPOL HYDROCHLORIDE	Jul 19, 1994	2		Rx	p		NDA
Pfizer Ireland	RELPAX	ELETRIPTAN HYDROBROMIDE	Dec 26, 2002	2	NME	Rx			NDA
	PREPIDIL	DINOPROSTONE	Dec 9, 1992	2		Rx			NDA
	ESTRING	DINOPROSTONE	Apr 26, 1996	1		Rx			NDA
Pfizer	ELLENCE	EPIRUBICIN HYDROCHLORIDE	Sep 15, 1999	2	NME	Rx	p	o	NDA
	GLYNASE	GLYBURIDE	Mar 4, 1992	3		Rx			NDA
GD SEARLE (since before 1990?)	INSPRA	EPLERENONE	2002-09-27	2	NME	Rx			NDA
	IDAMYCIN PFS	IDARUBICIN HYDROCHLORIDE	Feb 17, 1997	1		Rx			NDA
Pharmacia and Upjohn (subsidiary since 2002)		EXEMESTANE	Oct 21, 1999	1	NME	Rx		o	NDA	approved before acquisition
Pfizer	TOVIAZ	FESOTERODINE FUMARATE	Oct 31, 2008	2	NME	Rx			NDA
Pfizer	DIFLUCAN	FLUCONAZOLE	1990-01-29	4	NME	Rx	p		NDA
PARKE DAVIS	CEREBYX	FOSPHENYTOIN SODIUM	1996-08-05	1	NME	Rx			NDA
	DEPO-PROVERA	MEDROXYPROGESTERONE ACETATE	Oct 29, 1992	3		Rx	p		NDA
	DEPO-SUBQ PROVERA 104	MEDROXYPROGESTERONE ACETATE	Dec 17, 2004	1		Rx			NDA
Pfizer	NEURONTIN (capsule)	GABAPENTIN	Dec 30, 1993	3	NME	Rx	P		NDA
	NICOTROL	NICOTINE	May 2, 1997	1		Rx			NDA
Pharmacia and Upjohn (subsidiary since 2002)	CORVERT	IBUTILIDE FUMARATE	Dec 28, 1995	1	NME	Rx			NDA	approved before acquisition
Pfizer	CAMPTOSAR	IRINOTECAN HYDROCHLORIDE	Jun 14, 1996	3	NME	Rx	p		NDA
	GENOTROPIN (preservative free)	SOMATROPIN RECOMBINANT	Jan 27, 1998	13					NDA
	DETROL LA (capsule)	TOLTERODINE TARTRATE	Dec 22, 2000	2		Rx			NDA
ViiV Healthcare (joint venture of pfizer and GSK since 2009)	EPIVIR	LAMIVUDINE	1995-11-17	2	NME	Rx	p		NDA	approved before acquisition
	CLEOCIN	CLINDAMYCIN PHOSPHATE	1992-08-11	1		Rx			NDA
Pfizer Inc	CADUET	AMLODIPINE BESYLATE; ATORVASTATIN CALCIUM	Jan 30, 2004	11		Rx			NDA
Pharmacia and Upjohn (subsidiary since 2002)	XALATAN	LATANOPROST	Jun 5, 1996	1	NME	Rx	p		NDA	approved before acquisition
Pharmacia and Upjohn (subsidiary since 2002)	ZYVOX (suspension)	LINEZOLID	Apr 18, 2000	1	NME	Rx	p		NDA	approved before acquisition
Pharmacia and Upjohn (subsidiary since 2002)	ZYVOX (tablet)	LINEZOLID	Apr 18, 2001	1	NME	Rx	p		NDA	approved before acquisition
	ZITHROMAX (suspension)	AZITHROMYCIN	Sep 28, 1994	4		Rx			NDA
	ZITHROMAX (injectable)	AZITHROMYCIN	Jan 30, 1997	1		Rx			NDA
	ZITHROMAX (tablet)	AZITHROMYCIN	Jul 18, 1996	3		Rx			NDA
Pharmacia and Upjohn (subsidiary since 2002)	ZYVOX (injection)	LINEZOLID	Apr 18, 2000	1	NME	Rx	p		NDA	approved before acquisition
ViiV Healthcare (joint venture of pfizer and GSK since 2009)	Selzentry	maraviroc	Aug 6, 2007	1	NME	Rx	p		NDA	approved before acquisition
	CARDURA XL	DOXAZOSIN MESYLATE	Feb 22, 2005	2		Rx			NDA
Pharmacia and Upjohn (subsidiary since 2002)	GLYSET	MIGLITOL	Dec 18, 1996	3	NME	Rx			NDA	approved before acquisition
G. D. Searle & Company	SYNAREL	NAFARELIN ACETATE	1990-02-13	1	NME	Rx			NDA	The company was founded in 1888 and is based in Skokie, Illinois. G. D. Searle, LLC operates as a subsidiary of Pfizer Inc.
Agouron (subsidiary since 1999)	VIRACEPT	NELFINAVIR MESYLATE	Mar 14, 1997	3	NME	Rx	p		NDA	approved before acquisition
swedish orphan (subsidary since 2010, acquired by biovitrum)	ORFADIN	NITISINONE	2002-01-18	3	NME	Rx	p	o		approved before acquisition
	NEURONTIN (tablet)	GABAPENTIN	Oct 9, 1998	3		Rx			NDA
	GLUCOTROL XL	GLIPIZIDE	Apr 26, 1994	3		Rx			NDA
	ACCURETIC	HYDROCHLOROTHIAZIDE; QUINAPRIL HYDROCHLORIDE	Dec 28, 1999	3		Rx			NDA
GD SEARLE	DAYPRO	OXAPROZIN	1992-10-29	1	NME	Rx			NDA
	NITROSTAT	NITROGLYCERIN	May 1, 2000	3		Rx			NDA
Pharmacia and Upjohn (subsidiary since 2002)	SOMAVERT	PEGVISOMANT	Mar 25, 2003	3	NME	Rx	p	o	NDA
	ACCUPRIL	QUINAPRIL HYDROCHLORIDE	Nov 19, 1991	4		Rx			NDA
Wyeth Pharmaceuticals, Inc (subsidiary since 2009)	ZOSYN	PIPERACILLIN SODIUM; TAZOBACTAM SODIUM	Oct 22, 1993	6	NME	Rx			NDA	approved before acquisition
	ZOLOFT (concentrate)	SERTRALINE HYDROCHLORIDE	Dec 7, 1999	1		Rx			NDA
	REVATIO (tablet)	SILDENAFIL CITRATE	Jun 3, 2005	1		Rx	p		NDA
	REVATIO (solution)	SILDENAFIL CITRATE	Nov 18, 2009	1		Rx	p		NDA
PF PRISM ???	LYRICA	PREGABALIN	Jan 4, 2010	1	NME	Rx	p		NDA
King pharmaceuticals (subsidiary since 2010)	ALTACE (capsule)	RAMIPRIL	Jan 28, 1991	4	NME	Rx			NDA	approved before acquisition
King pharmaceuticals (subsidiary since 2010)	ALTACE (tablet)	RAMIPRIL	Feb 27, 2007	4	NME	Rx			NDA	approved before acquisition
Pharmacia and Upjohn (subsidiary since 2002)	MYCOBUTIN	RIFABUTIN	Dec 23, 1992	1	NME	Rx	p			approved before acquisition
Pfizer	ZOLOFT	SERTRALINE HYDROCHLORIDE	Dec 30, 1991	3	NME	Rx			NDA
Pfizer	VIAGRA	SILDENAFIL CITRATE	Mar 27, 1998	3	NME	Rx	p		NDA
PF PRISM	RAPAMUNE (solution)	SIROLIMUS	Sep 15, 1999	3	NME	Rx	p		NDA
PF PRISM	RAPAMUNE	SIROLIMUS	September 15, 1999	1	NME	Rx	p		NDA
CPPI CV	Sutent	sunitinib malate	Jan 26, 2006	1	NME	Rx	p		NDA
Pfizer	ELELYSO	TALIGLUCERASE ALFA	2012-05-01	1	NME	Rx		o	NDA
PF PRISM	TORISEL	TEMSIROLIMUS	May 30, 2007	1	NME	Rx	p	o	NDA
	DIFLUCAN IN DEXTROSE 5% IN PLASTIC CONTAINER	FLUCONAZOLE	1990-01-29	6		Rx			NDA
	DIFLUCAN IN SODIUM CHLORIDE 0.9%	FLUCONAZOLE	1990-01-29	6		Rx			NDA
Pfizer	DIFLUCAN IN SODIUM CHLORIDE 0.9% IN PLASTIC CONTAINER	FLUCONAZOLE	1990-01-29	6		Rx			BLA
	HEPARIN SODIUM	HEPARIN SODIUM	2011-07-21	4		Rx			NDA
	INLYTA	AXITINIB	2012-01-27	2		Rx	p		NDA
PF PRISM	TYGACIL	TIGECYCLINE	Jun 15, 2005	1	NME	Rx	p		NDA
	REVATIO	SILDENAFIL CITRATE	2012-08-30	1		Rx	p		NDA
Wyeth Pharmaceuticals, Inc (subsidiary since 2009)	Pneumococcal 13-valent Conjugate Vaccine (Diphtheria CRM197 Protein)	na	Feb 24, 2010	1		na			NDA
	ZOSYN	PIPERACILLIN SODIUM; TAZOBACTAM SODIUM	1993-10-22	4		Rx			NDA
Pharmacia and Upjohn (subsidiary since 2002)	DETROL (tablet)	TOLTERODINE TARTRATE	Mar 25, 1998	2	NME	Rx			NDA
ViiV Healthcare (joint venture of pfizer and GSK since 2009)	RETROVIR	ZIDOVUDINE	1990-02-02	1		Rx	p		NDA
Pfizer	CHANTIX	VARENICLINE TARTRATE	May 10, 2006	2	NME	Rx	p		NDA
	COMBIVIR	LAMIVUDINE; ZIDOVUDINE	1997-09-26	1		Rx	p		NDA
Wyeth Pharmaceuticals, Inc (subsidiary since 2009)	EFFEXOR (tablet)	VENLAFAXINE HYDROCHLORIDE	Dec 28, 1993	5	NME	Rx			NDA	approved before acquisition
	TRIZIVIR	ABACAVIR SULFATE; LAMIVUDINE; ZIDOVUDINE	2000-11-14	1		Rx	p		NDA
	EPZICOM	ABACAVIR SULFATE; LAMIVUDINE	2004-08-02	1		Rx			NDA
Pfizer	VFEND (injection)	VORICONAZOLE	May 24, 2002	1	NME	Rx			NDA
Pfizer	VFEND (suspension)	VORICONAZOLE	Dec 19, 2003	1	NME	Rx			NDA	Same as above
Pfizer	VFEND (tablet)	VORICONAZOLE	May 24, 2002	2	NME	Rx			NDA	Same as above
	FLAGYL	METRONIDAZOLE	1995-05-03	1		Rx			NDA
	COVERA-HS	VERAPAMIL HYDROCHLORIDE	1996-02-26	2		Rx			NDA
	FLAGYL ER	METRONIDAZOLE	1997-11-26	1		Rx			NDA
	ARTHROTEC	DICLOFENAC SODIUM; MISOPROSTOL	1997-12-24	2		Rx			NDA
	OPTISON	ALBUMIN HUMAN	1997-12-31	1		Rx			NDA
Pfizer	SONATA	ZALEPLON	Aug 13, 1999	2	NME	Rx			NDA
	CELEBREX	CELECOXIB	1999-12-23	3		Rx	p		NDA
Pfizer	GEODON (capsule)	ZIPRASIDONE HYDROCHLORIDE	Feb 5, 2001	4	NME	Rx			NDA
	OMNISCAN	GADODIAMIDE	2007-09-05	1		Rx			NDA
Pfizer	GEODON (suspension)	ZIPRASIDONE HYDROCHLORIDE	Mar 29, 2006	1	NME	Rx			NDA	Same as above
	NEURONTIN	GABAPENTIN	2000-03-02	1		Rx			NDA
	NEURONTIN	GABAPENTIN	2000-10-12	1		Rx			NDA
Pfizer	NEURONTIN	GABAPENTIN	2002-05-24	1		Rx			BLA
IMMUNEX (60%)	ENBREL	ETANERCEPT	November 2, 1998	2		Rx			BLA
BIOVITRUM (formed since 2001)	KINERET	ANAKINRA	2001-11-14	3		Rx			BLA
	KEPIVANCE	PALIFERMIN	2004-12-15	1		Rx			NDA
Pfizer	GEODON	ZIPRASIDONE MESYLATE	Jun 21, 2002	1	NME	Rx			NDA	Same as above

## Sheet: Roche
Hoffmann la Roche	name	active ingredient	date	# variations (doses)	NME (y/n)	Rx/OTC	review?	orphan?	NDA/BLA
Roche	XELODA	CAPECITABINE	Apr 30, 1998	2	NME	Rx	p		NDA
	ROCEPHIN	CEFTRIAXONE SODIUM	Aug 13, 1993	2		Rx			NDA
Roche	FUZEON	ENFUVIRTIDE	Mar 13, 2003	1	NME	Rx	p		NDA
Roche	ROMAZICON	FLUMAZENIL	Dec 20, 1991	2	NME	Rx	p		NDA
Roche	BONIVA	IBANDRONATE SODIUM	Jan 6, 2006	1	NME	Rx			NDA	Same as below
Roche	BONIVA	IBANDRONATE SODIUM	Mar 24, 2005	1	NME	Rx			NDA
	CELLCEPT (capsule)	MYCOPHENOLATE MOFETIL	May 3, 1995	1		Rx			NDA
	CELLCEPT (suspension)	MYCOPHENOLATE MOFETIL	Oct 1, 1998	1		Rx			NDA
	CELLCEPT (tablet)	MYCOPHENOLATE MOFETIL	Jun 19, 1997	1		Rx			NDA
	CELLCEPT	MYCOPHENOLATE MOFETIL HYDROCHLORIDE	Aug 12, 1998	1		Rx			NDA
	EC-NAPROSYN (tablet)	NAPROXEN	Oct 14, 1994	2		Rx			NDA
Roche	XENICAL	ORLISTAT	Apr 23, 1999	1	NME	Rx	p		NDA
Roche	TAMIFLU (tablet)	OSELTAMIVIR PHOSPHATE	Oct 27, 1999	3	NME	Rx	p		NDA
Roche	TAMIFLU (suspension)	OSELTAMIVIR PHOSPHATE	Dec 14, 2000	1	NME	Rx	p		NDA	same as above
	COPEGUS	RIBAVIRIN	Dec 3, 2002	1		Rx	p		NDA
Roche	INVIRASE (capsule)	SAQUINAVIR MESYLATE	Dec 6, 1995	1	NME	Rx	p		NDA
	INVIRASE (tablet)	SAQUINAVIR MESYLATE	Dec 17, 2004	1		Rx	p		NDA
	VALCYTE (tablet)	VALGANCICLOVIR HYDROCHLORIDE	Mar 29, 2001	1		Rx	p		NDA
	VALCYTE (suspension)	VALGANCICLOVIR HYDROCHLORIDE	Aug 28, 2009	1		Rx	p		NDA
Roche	ZELBORAF	VEMURAFENIB	2011-08-17	1	NME	Rx	p	o	NDA
Genentech (subsidiary since 1999)	NUTROPIN	SOMATROPIN RECOMBINANT	Nov 17, 1993	2		Rx		o	NDA
	NUTROPIN AQ	SOMATROPIN RECOMBINANT	Dec 29, 1995	4		Rx			NDA
Genentech (subsidiary since 1999)	Lucentis	ranibizumab	Jun 30, 2006	1		Rx	p		BLA
Genentech (subsidiary since 1999)	Avastin	Bevacizumab	Feb 26, 2004	1		Rx	p		BLA
Genentech (subsidiary since 1999)	KADCYLA	ADO-TRASTUZUMAB EMTANSINE	2013-02-22	2		Rx			BLA
	NUTROPIN AQ	SOMATROPIN RECOMBINANT	1995-12-29	4		Rx			NDA
	NUTROPIN AQ PEN	SOMATROPIN RECOMBINANT	1995-12-29	4		Rx			NDA
Genentech (subsidiary since 1999)	ACTIVASE	ALTEPLASE	1996-06-18	3		Rx			BLA
Genentech (subsidiary since 1999)	CATHFLO ACTIVASE	ALTEPLASE	1996-06-18	3		Rx			BLA	same as above
Genentech (subsidiary since 1999)	AVASTIN	BEVACIZUMAB	2004-02-26	2		Rx			BLA
Genentech (subsidiary since 1999)	PULMOZYME	DORNASE ALFA	1993-12-30	1		Rx			BLA
Biogen	AVONEX	INTERFERON BETA-1A	1996-05-17	1		Rx			BLA
Biogen idec	TYSABRI	NATALIZUMAB	2004-11-23	1		Rx			BLA
Genentech (subsidiary since 1999)	GAZYVA	OBINUTUZUMAB	2013-11-01	1		Rx			BLA
Genentech (subsidiary since 1999)	XOLAIR	OMALIZUMAB	2003-06-20	1		Rx			BLA
Genentech (subsidiary since 1999)	ERIVEDGE	VISMODEGIB	2012-01-30	1	NME	Rx	p		NDA
Genentech (subsidiary since 1999)	RITUXAN	RITUXIMAB	1997-11-26	1		Rx			BLA
Genentech (subsidiary since 1999)	ACTEMRA	TOCILIZUMAB	2010-01-08	3		Rx			BLA
	ACTEMRA	TOCILIZUMAB	2013-10-21	1		Rx			BLA	same as above
Biogen Idec	TECFIDERA	DIMETHYL FUMARATE	2013-03-27	2	NME	Rx			NDA
Genentech (subsidiary since 1999)	HERCEPTIN	TRASTUZUMAB	September 25, 1998	1		Rx			BLA
Millennium Pharms (subsidary of Takeda)(3%, wel rechten verkregen)	VELCADE	BORTEZOMIB	May 13, 2003	1	NME	Rx	p	o	NDA
Millennium Pharms (subsidary of Takeda)(3%, wel rechten verkregen)	EGRIFTA	TESAMORELIN ACETATE	Nov 10, 2010	1		Rx			NDA
Thera Technologies (subsidiary since 1992)	VIBATIV	TELAVANCIN HYDROCHLORIDE	Sep 11, 2009	2	NME	Rx			NDA
Theravance	Cobas TaqScreen MPX Test	na	Dec 30, 2008	1		na			BLA							zoek in medtrack!
Roche Molecular Systems, Inc	cobas TaqScreen West Nile Virus Test for use with the cobas s 201 system	na	Apr 2, 2008	1		na			BLA
	COBAS AmpliScreen HBV Test	na	Aug 16, 2007	1		na			BLA
	COBAS AmpliScreen HIV-1 Test, version 1.5	na	Dec 20, 2002	1		na			BLA
	COBAS AmpliScreen HCV Test	na	May 22, 2007	1		na			BLA
	Cobas HIV Taqman Wash reagent	na	May 11, 2007	1		na			BLA
	COBAS AmpliScreen HBV Test	na	Apr 21, 2005	1		na			BLA
	COBAS Ampliscreen HCV	na	Dec 3, 2002	1		na			BLA
	COBAS AmpliScreen System	na	Nov 26, 2002	1		na			BLA
	Roche Amplicor HIV-test RNA test	na	Mar 2, 1999	1		na			BLA
	Ultra sensitive amplicor Hiv1 monitor test	na	Mar 2, 1999	1		na			BLA
	CEPRATE SC Stem Cell Concentration System	na	Jul 27, 1998	1		na			BLA
Roche	Mircera	METHOXY POLYETHYLENE GLYCOL-EPOETIN BETA	2007-11-14	1	NME	na			BLA

## Sheet: GlaxoSmithKline
GlaxoSmithKline	name	active ingredient	date	# variations (doses)	NME (y/n)	Rx/OTC	review?	orphan?	NDA/BLA	notes
CNS therapeutics (subsidiary since before study period)	GABLOFEN	BACLOFEN	Nov 19, 2010	3		Rx			NDA
HUMAN GENOME SCIENCES INC. (since 2012)	BENLYSTA	BELIMUMAB	2011-03-09	2		Rx			BLA
HUMAN GENOME SCIENCES INC. (since 2012)	RAXIBACUMAB	RAXIBACUMAB	2012-12-14	1		Rx			BLA
Pliva istrazivacki inst. (subsidiary since 2006)	ADAPALENE	ADAPALENE	Jun 2, 2010	1		Rx			NDA
	AZITHROMYCIN (suspension)	AZITHROMYCIN	Jul 5, 2006	2		Rx			NDA
	AZITHROMYCIN (injection)	AZITHROMYCIN	Jan 18, 2007	1		Rx			NDA
	AZITHROMYCIN (tablet)	AZITHROMYCIN	Nov 14, 2005	3		Rx			NDA
	CARBOPLATIN	CARBOPLATIN	Nov 16, 2004	3		Rx			NDA
	CARBOPLATIN (infusion)	CARBOPLATIN	Dec 2, 2008	4		Rx			NDA
	CARVEDILOL	CARVEDILOL	Oct 30, 2007	4		Rx			NDA
	CILOSTAZOL	CILOSTAZOL	Oct 29, 2007	2		Rx			NDA
	CIMETIDINE	CIMETIDINE	Feb 27, 1997	4		Rx			NDA
	CIPROFLOXACIN HYDROCHLORIDE	CIPROFLOXACIN HYDROCHLORIDE	Jun 15, 2005	4		Rx			NDA
	CITALOPRAM HYDROBROMIDE	CITALOPRAM HYDROBROMIDE	Oct 31, 2005	3		Rx			NDA
	CYCLOBENZAPRINE HYDROCHLORIDE	CYCLOBENZAPRINE HYDROCHLORIDE	Sep 29, 1995	1		Rx			NDA
	CYCLOSPORINE	CYCLOSPORINE	Dec 20, 2000	2		Rx			NDA
	DOXAZOSIN MESYLATE	DOXAZOSIN MESYLATE	Jun 8, 2001	4		Rx			NDA
	FLUCONAZOLE	FLUCONAZOLE	Jul 29, 2004	4		Rx			NDA
	FLUOXETINE HYDROCHLORIDE	FLUOXETINE HYDROCHLORIDE	Jan 29, 2002	2		Rx			NDA
	HYDROCHLOROTHIAZIDE; TRIAMTERENE	HYDROCHLOROTHIAZIDE; TRIAMTERENE	Apr 26, 1996	2		Rx			NDA
	IRINOTECAN HYDROCHLORIDE	IRINOTECAN HYDROCHLORIDE	Oct 31, 2008	2		Rx			NDA
	KETOCONAZOLE	KETOCONAZOLE	Jun 15, 1999	2		Rx			NDA
	KETOROLAC TROMETHAMINE	KETOROLAC TROMETHAMINE	Jun 23, 1999	1		Rx			NDA
	NAPROXEN	NAPROXEN	May 26, 1999	2		Rx			NDA
	ONDANSETRON HYDROCHLORIDE (injection)	ONDANSETRON HYDROCHLORIDE	Dec 26, 2006	1	NME	Rx	p		NDA	ANDA
	ONDANSETRON HYDROCHLORIDE (tablet)	ONDANSETRON HYDROCHLORIDE	Jun 25, 2007	3	NME	Rx	p		NDA	ANDA
	PAMIDRONATE DISODIUM	PAMIDRONATE DISODIUM	Aug 19, 2008	3		Rx			NDA
	PENTOXIFYLLINE	PENTOXIFYLLINE	May 25, 1999	1		Rx			NDA
	PRAVASTATIN SODIUM	PRAVASTATIN SODIUM	Nov 21, 2006	4		Rx			NDA
	PROPAFENONE HYDROCHLORIDE	PROPAFENONE HYDROCHLORIDE	Apr 23, 2004	3		Rx			NDA
	RISPERIDONE	RISPERIDONE	Oct 16, 2008	6		Rx			NDA
	SERTRALINE HYDROCHLORIDE	SERTRALINE HYDROCHLORIDE	Feb 6, 2007	3		Rx			NDA
	TORSEMIDE	TORSEMIDE	May 30, 2003	4		Rx			NDA
	TRAMADOL HYDROCHLORIDE	TRAMADOL HYDROCHLORIDE	Jul 1, 2002	1		Rx			NDA
	VENLAFAXINE HYDROCHLORIDE	VENLAFAXINE HYDROCHLORIDE	Jun 13, 2008	5		Rx			NDA
	WARFARIN SODIUM	WARFARIN SODIUM	Jul 5, 2006	9		Rx			NDA
GSK	ZOVIRAX (cream)	ACYCLOVIR	Dec 30, 2002	1		Rx			NDA
	Lotronex	Alosetron Hydrochloride	Feb 9, 2000	1		Rx	p		NDA
	Trizivir	Abacavir Sulfate; Lamivudine; Zidovudine	Nov 14, 2000	1		Rx	p		NDA
Smithkline beecham	Tykerb	lapatinib	Mar 13, 2007	1	NME	Rx	p		NDA
	Lexiva	fosamprenavir calcium	Jun 14, 2007	1		Rx	p		NDA
GSK	ABREVA	DOCOSANOL	07/25/2000	1	NME	OTC			NDA
GSK	POTIGA	EZOGABINE	2011-06-10	4	NME	Rx			NDA
GSK	BREO ELLIPTA	FLUTICASONE FUROATE; VILANTEROL TRIFENATATE	2013-05-10	1	NME	Rx			NDA
GSK	TAFINLAR	DABRAFENIB MESYLATE	2013-05-29	2	NME	Rx			NDA
GSK	MEKINIST	TRAMETINIB DIMETHYL SULFOXIDE	2013-05-29	3	NME	Rx			NDA
VIIV HLTHCARE	LEXIVA	FOSAMPRENAVIR CALCIUM	2003-10-20	1		Rx			NDA
GSK	Agenerase	Amprenavir	1999-04-15	1	NME	Rx	p		NDA
SB Pharmco ??	Avandia	Rosiglitazone Maleate	25-May-99	1	NME	Rx	p		NDA
Wyeth	Protonix	Pantoprazole Sodium	2000-02-02	1	NME	Rx			NDA	No subsidiary
	ZOVIRAX	ACYCLOVIR	Apr 30, 1991	2		Rx			NDA
Amedra Pharms ??	ALBENZA	ALBENDAZOLE	Jun 11, 1996	1	NME	Rx	p	o	NDA
	VENTOLIN HFA	ALBUTEROL SULFATE	Apr 19, 2001	1		Rx			NDA
	AUGMENTIN XR	AMOXICILLIN; CLAVULANATE POTASSIUM	Sep 25, 2002	2		Rx			NDA
	MEPRON	ATOVAQUONE	Feb 8, 1995	1		Rx	p		NDA
	MALARONE	ATOVAQUONE; PROGUANIL HYDROCHLORIDE	Jul 14, 2000	2		Rx	p		NDA
	WELLBUTRIN SR	BUPROPION HYDROCHLORIDE	Oct 4, 1996	3		Rx			NDA
	CEFTIN (suspension)	CEFUROXIME AXETIL	Jun 30, 1994	2		Rx			NDA
GSK	AVODART	DUTASTERIDE	Nov 20, 2001	1	NME	Rx			NDA
	JALYN	DUTASTERIDE; TAMSULOSIN HYDROCHLORIDE	Jun 14, 2010	1		Rx			NDA
GSK	PROMACTA	ELTROMBOPAG OLAMINE	Nov 20, 2008	3	NME	Rx	p	o	NDA
GSK	FLOLAN	EPOPROSTENOL SODIUM	Sep 20, 1995	2	NME	Rx	p	o	NDA
	VERAMYST	FLUTICASONE FUROATE	Apr 27, 2007	1		Rx			NDA
	FLOVENT HFA	FLUTICASONE PROPIONATE	May 14, 2004	6		Rx			NDA
	ADVAIR HFA	FLUTICASONE PROPIONATE; SALMETEROL XINAFOATE	Jun 8, 2006	3		Rx			NDA
	ADVAIR DISKUS 100/50 (powder)	FLUTICASONE PROPIONATE; SALMETEROL XINAFOATE	Aug 24, 2000	3		Rx			NDA
AGI	ARIXTRA	FONDAPARINUX SODIUM	Dec 7, 2001	4	NME	Rx	p		NDA
	DYAZIDE	HYDROCHLOROTHIAZIDE; TRIAMTERENE	Mar 3, 1994	1		Rx			NDA
	DYNACIRC CR	ISRADIPINE	Jun 1, 1994	2		Rx			NDA
	EPIVIR-HBV (solution)	LAMIVUDINE	Dec 8, 1998	1		Rx	p		NDA
	EPIVIR-HBV (tablet)	LAMIVUDINE	Dec 8, 1998	1		Rx	p		NDA
	LAMICTAL CD	LAMOTRIGINE	Aug 24, 1998	3		Rx			NDA
GSK	LAMICTAL (chewable tablet)	LAMOTRIGINE	Dec 27, 1994	4	NME	Rx	p		NDA
	ALKERAN	MELPHALAN HYDROCHLORIDE	Nov 18, 1992	1		Rx	p	o	NDA
	BACTROBAN	MUPIROCIN CALCIUM	Dec 11, 1997	2		Rx			NDA
	BACTROBAN (ointment)	MUPIROCIN CALCIUM	Sep 18, 1995	2		Rx			NDA
	TREXIMET	NAPROXEN SODIUM; SUMATRIPTAN SUCCINATE	Apr 15, 2008	2		Rx			NDA
GSK	AMERGE	NARATRIPTAN HYDROCHLORIDE	Feb 10, 1998	3	NME	Rx			NDA
	ZOFRAN ODT	ONDANSETRON	Jan 27, 1999	2		Rx			NDA
	ZOFRAN (injection)	ONDANSETRON HYDROCHLORIDE	Jan 4, 1991	2		Rx			NDA
	ZOFRAN (tablet)	ONDANSETRON HYDROCHLORIDE	Dec 31, 1992	3		Rx	p		NDA
	ZOFRAN (solution)	ONDANSETRON HYDROCHLORIDE	Jan 24, 1997	1		Rx			NDA
	PAXIL	PAROXETINE HYDROCHLORIDE	Jun 25, 1997	1		Rx			NDA
	PAXIL (tablet, ER)	PAROXETINE HYDROCHLORIDE	Feb 16, 1999	2		Rx			NDA
Apotex technology	PAXIL	PAROXETINE HYDROCHLORIDE	Dec 29, 1992	4	NME	Rx			NDA	subsidiary?
GSK	VOTRIENT	PAZOPANIB HYDROCHLORIDE	Oct 19, 2009	2	NME	Rx			NDA
	RYTHMOL SR	PROPAFENONE HYDROCHLORIDE	Sep 4, 2003	3		Rx			NDA
	INNOPRAN XL (capsule, ER)	PROPRANOLOL HYDROCHLORIDE	Mar 12, 2003	2		Rx			NDA
	ZANTAC 25	RANITIDINE HYDROCHLORIDE	Apr 1, 2004	1		Rx			NDA
GSK	ALTABAX	RETAPAMULIN	Apr 12, 2007	1	NME	Rx			NDA
GSK	REQUIP	ROPINIROLE HYDROCHLORIDE	Sep 19, 1997	7	NME	Rx			NDA
	SEREVENT	SALMETEROL XINAFOATE	Sep 19, 1997	1		Rx			NDA
	IMITREX	SUMATRIPTAN	Aug 26, 1997	2		Rx			NDA
GSK	IMITREX (injectable)	SUMATRIPTAN SUCCINATE	Dec 28, 1992	3	NME	Rx	p	o	NDA
	IMITREX (tablet)	SUMATRIPTAN SUCCINATE	Jun 1, 1995	3		Rx			NDA
GSK	HYCAMTIN	TOPOTECAN HYDROCHLORIDE	May 28, 1996	1	NME	Rx	p		NDA
	VALTREX	VALACYCLOVIR HYDROCHLORIDE	Jun 23, 1995	2		Rx	p		NDA
GSK	RELENZA	ZANAMIVIR	Jul 26, 1999	1	NME	Rx	p		NDA
SMITHKLINE BEECHAM	COREG	CARVEDILOL	Sep 14, 1995	4	NME	Rx			NDA
	FLOVENT DISKUS 50	FLUTICASONE PROPIONATE	Sep 29, 2000	3		Rx			NDA
SMITHKLINE BEECHAM	ARRANON	NELARABINE	Oct 28, 2005	1	NME	Rx	p	o	NDA
SMITHKLINE BEECHAM	LOVAZA	OMEGA-3-ACID ETHYL ESTERS	Nov 10, 2004	1	NME	Rx			NDA
	REQUIP XL	ROPINIROLE HYDROCHLORIDE	Jun 13, 2008	5		Rx			NDA
GSK	ANORO ELLIPTA	UMECLIDINIUM BROMIDE; VILANTEROL TRIFENATATE	2013-12-18	1	NME	Rx			NDA
VALEANT LUXEMBOURG	Targretin	Bexarotene	Jun 28, 2000	1	NME	Rx	p	o	NDA	subsidiary?
EISAI INC	Panretin	Alitretinoin	1999-02-02	1	NME	Rx	p	o	NDA	subsidiary?
GlaxoSmithKline Biologicals	Fluaris	na	Jul 28, 2010	1		na			BLA	not in drugs@fda
	Pediarix	na	Dec 13, 2002	1		na			BLA	not in drugs@fda
	Cervarix	na	Oct 16, 2009	1		na			BLA	not in drugs@fda
	Haemophilus b conjugate	na	Aug 19, 2009	1		na			BLA	not in drugs@fda
	FLUARIX	na	Aug 31, 2005	1		na			BLA	not in drugs@fda
	Havrix	na	Feb 21, 2006	1		na			BLA	not in drugs@fda
	Rotarix	na	Apr 3, 2008	1		na			BLA	not in drugs@fda
	Infanrix	na	Jan 29, 1997	1		na			BLA	not in drugs@fda
	KINRIX	na	Jun 24, 2008	1		na			BLA	not in drugs@fda
	Boostrix	na	May 3, 2005	1		na			BLA	not in drugs@fda
	Engerix-B	na	Jul 7, 1998	1		na			BLA	not in drugs@fda
	TWINRIX	na	May 11, 2001	1		na			BLA	not in drugs@fda
GSK	Arzerra	OFATUMUMAB	9/25/2009	1	NME	na			BLA
ID Biomedical Corporation (subsidiary since 2005)	Flulaval	na	Oct 5, 2006	1		na			BLA	not in drugs@fda
Theravance (2004, 19%)	VIBATIV	TELAVANCIN	2009-11-09	1	NME	Rx			NDA	No subsidiary
	VIBATIV	TELAVANCIN	2013-06-21	2		Rx			NDA
PRECISION DERMAT	MINOCIN	MINOCYCLINE HYDROCHLORIDE	1990-05-31	2		Rx			NDA
	CLINDAGEL	CLINDAMYCIN PHOSPHATE	2000-11-27	1		Rx			NDA
	LOCOID	HYDROCORTISONE BUTYRATE	2007-05-18	1		Rx			NDA
Gilead Science Inc (1990?)	VISTIDE	CIDOFOVIR	1996-06-26	1	NME	Rx			NDA
Gilead Science Inc (1990?)	VIREAD	TENOFOVIR DISOPROXIL FUMARATE	2001-10-26	4	NME	Rx	p		NDA
Gilead Science Inc (1990?)	HEPSERA	ADEFOVIR DIPIVOXIL	2002-09-20	1	NME	Rx	p		NDA
Gilead Science Inc (1990?)	EMTRIVA	EMTRICITABINE	2003-07-02	1	NME	Rx			NDA
	TRUVADA	EMTRICITABINE; TENOFOVIR DISOPROXIL FUMARATE	2004-08-02	1		Rx	p		NDA
	EMTRIVA	EMTRICITABINE	2005-09-28	2		Rx	p		NDA
Gilead Science Inc (1990?)	RANEXA	RANOLAZINE	2006-01-27	2	NME	Rx			NDA
	ATRIPLA	EFAVIRENZ; EMTRICITABINE; TENOFOVIR DISOPROXIL FUMARATE	2006-07-12	1		Rx	p		NDA
Gilead Science Inc (1990?)	LETAIRIS	AMBRISENTAN	2007-06-15	2	NME	Rx	p	o	NDA
	CAYSTON	AZTREONAM	2010-02-22	1		Rx			NDA
	COMPLERA	EMTRICITABINE; RILPIVIRINE HYDROCHLORIDE; TENOFOVIR DISOPROXIL FUMARATE	2011-08-10	1		Rx	p		NDA
	VIREAD	TENOFOVIR DISOPROXIL FUMARATE	2012-01-18	1		Rx	p		NDA
Gilead Science Inc (1990?)	STRIBILD	COBICISTAT; ELVITEGRAVIR; EMTRICITABINE; TENOFOVIR DISOPROXIL FUMARATE	2012-08-27	1	NME	Rx			NDA
Gilead Science Inc (1990?)	SOVALDI	SOFOSBUVIR	2013-12-06	1	NME	Rx	p		NDA
STIEFEL LABS	SORIATANE	ACITRETIN	1996-10-28	4		Rx			NDA
	OLUX	CLOBETASOL PROPIONATE	2000-05-26	1		Rx			NDA
	DUAC	BENZOYL PEROXIDE; CLINDAMYCIN PHOSPHATE	2002-08-26	1		Rx			NDA
	VUSION	MICONAZOLE NITRATE; PETROLATUM, WHITE; ZINC OXIDE	2006-02-16	1		Rx			NDA
	VERDESO	DESONIDE	2006-09-19	1		Rx			NDA
	VELTIN	LINDAMYCIN PHOSPHATE; TRETINOIN	2010-07-16	1		Rx			NDA
	SORILUX	CALCIPOTRIENE	2010-10-06	1		Rx			NDA
	FABIOR	TAZAROTENE	2012-05-11	1		Rx			NDA
SMITHKLINE BEECHAM	BEXXAR	TOSITUMOMAB; IODINE I 131 TOSITUMOMAB	2003-06-27	3		Rx			BLA

## Sheet: Novartis
Novartis	name	active ingredient	date	# variations (doses)	NME (y/n)	Rx/OTC	review?	orphan?	NDA/BLA
Alcon (subsidiary since 2008, 77%)	NAPHCON-A	NAPHAZOLINE HYDROCHLORIDE; PHENIRAMINE MALEATE	Sep 2, 2008	1		OTC			NDA
	CILOXAN	CIPROFLOXACIN HYDROCHLORIDE	1990-12-31	1		Rx			NDA
	IOPIDINE	APRACLONIDINE HYDROCHLORIDE	Jul 30, 1993	1		Rx	p		NDA
	BRIMONIDINE TARTRATE	BRIMONIDINE TARTRATE	Sep 16, 2003	2		Rx			NDA
Bristol Myers Squibb	Orencia	Abatacept	Dec 23, 2005	1		Rx	p		BLA	Not a subsidiary
	CARTEOLOL HYDROCHLORIDE	CARTEOLOL HYDROCHLORIDE	Jan 3, 2000	1		Rx			NDA
	CILOXAN	CIPROFLOXACIN HYDROCHLORIDE	Mar 30, 1998	5		Rx			NDA
	CROMOLYN SODIUM	CROMOLYN SODIUM	Jun 16, 1999	1		Rx			NDA
	TOBRADEX ST	DEXAMETHASONE; TOBRAMYCIN	Feb 13, 2009	1		Rx			NDA
Novartis	TEKTURNA	ALISKIREN HEMIFUMARATE	2007-03-05	2	NME	Rx			NDA
	DORZOLAMIDE HYDROCHLORIDE	DORZOLAMIDE HYDROCHLORIDE	Apr 13, 2009	1		Rx			NDA
	DORZOLAMIDE HYDROCHLORIDE; TIMOLOL MALEATE	DORZOLAMIDE HYDROCHLORIDE; TIMOLOL MALEATE	Nov 18, 2009	1		Rx			NDA
Novartis	COARTEM	ARTEMETHER; LUMEFANTRINE	2009-04-07	1	NME	Rx	p	o	NDA
	FLUORESCITE	FLUORESCEIN SODIUM	Mar 28, 2006	1		Rx	p		NDA
	KETOROLAC TROMETHAMINE	KETOROLAC TROMETHAMINE	Nov 5, 2009	2		Rx			NDA
US PHARMS HOLDINGS	LOTENSIN	BENAZEPRIL HYDROCHLORIDE	1991-06-05	4	NME	Rx			NDA
	METIPRANOLOL	METIPRANOLOL HYDROCHLORIDE	Aug 6, 2001	1		Rx			NDA
	MOXEZA	MOXIFLOXACIN HYDROCHLORIDE	Nov 19, 2010	2		Rx			NDA
Alcon (subsidiary since 2008, 77%)	AZOPT	BRINZOLAMIDE	Apr 1, 1998	1	NME	Rx			NDA	approved before acquisition
	OFLOXACIN	OFLOXACIN	May 14, 2004	1		Rx			NDA
	PATADAY	OLOPATADINE HYDROCHLORIDE	Dec 22, 2004	2		Rx			NDA
	PATANASE	OLOPATADINE HYDROCHLORIDE	Apr 15, 2008	1		Rx			NDA
	CARPINE	PILOCARPINE HYDROCHLORIDE	Jun 22, 2010	1		Rx	p		NDA
	TRIMETHOPRIM SULFATE AND POLYMYXIN B SULFATE	POLYMYXIN B SULFATE; TRIMETHOPRIM SULFATE	Apr 13, 1998	1		Rx			NDA
	SULFACETAMIDE SODIUM AND PREDNISOLONE SODIUM PHOSPHATE	PREDNISOLONE SODIUM PHOSPHATE; SULFACETAMIDE SODIUM	May 27, 1993	1		Rx			NDA
Warner Chillcott LLC	ENABLEX	DARIFENACIN HYDROBROMIDE	2004-12-22	2	NME	Rx			NDA
	TIMOLOL MALEATE	TIMOLOL MALEATE	Oct 21, 1998	2		Rx			NDA
Bristol Myers Squibb	Sprycel	dasatinib	Jun 28, 2006	1	NME	Rx	p	o	NDA	Not a subsidiary
	TRIESENCE	TRIAMCINOLONE ACETONIDE	Nov 29, 2007	1		Rx	p		NDA
	TRIFLURIDINE	TRIFLURIDINE	Oct 6, 1995	1		Rx			NDA
Novartis	EXJADE	DEFERASIROX	2005-11-02	3	NME	Rx	p	o	NDA
Alcon (subsidiary since 2008, 77%)	DUREZOL	DIFLUPREDNATE	Jun 23, 2008	1	NME	Rx	p		NDA
	BSS	CALCIUM CHLORIDE; MAGNESIUM CHLORIDE; POTASSIUM CHLORIDE; SODIUM ACETATE; SODIUM CHLORIDE; SODIUM CITRATE	1997-12-10	1		Rx			NDA
Alcon (subsidiary since 2008, 77%)	EMADINE	EMEDASTINE DIFUMARATE	Dec 29, 1997	1	NME	Rx			NDA	approved before acquisition
	CIPRO HC	CIPROFLOXACIN HYDROCHLORIDE; HYDROCORTISONE	1998-02-10	1		Rx			NDA
	VIGAMOX	MOXIFLOXACIN HYDROCHLORIDE	2003-04-15	1		Rx			NDA
	CIPRODEX	CIPROFLOXACIN; DEXAMETHASONE	2003-07-18	1		Rx			NDA
	ISOPTO CARPINE	PILOCARPINE HYDROCHLORIDE	2010-06-22	3		Rx	p		NDA
	ARGATROBAN IN SODIUM CHLORIDE	ARGATROBAN	2011-05-09	1		Rx			NDA
	ILEVRO	NEPAFENAC	2012-10-16	1		Rx			NDA
	SIMBRINZA	BRIMONIDINE TARTRATE; BRINZOLAMIDE	2013-04-19	1		Rx			NDA
Falcon Pharma (subsidary of Alcon Lab)	TIMOLOL MALEATE	TIMOLOL MALEATE	October 21, 1998	2		Rx			NDA
Lek (subsidiary since 2002)	AMLODIPINE BESYLATE	AMLODIPINE BESYLATE	Sep 10, 2007	3		Rx			NDA
	AMOXICILLIN; CLAVULANATE POTASSIUM (suspension)	AMOXICILLIN; CLAVULANATE POTASSIUM	Dec 16, 2002	2		Rx			NDA
	AMOXICILLIN; CLAVULANATE POTASSIUM (tablet)	AMOXICILLIN; CLAVULANATE POTASSIUM	Nov 27, 2002	2		Rx			NDA
	BROMOCRIPTINE MESYLATE	BROMOCRIPTINE MESYLATE	Jan 13, 1998	1		Rx			NDA
	ENALAPRIL MALEATE	ENALAPRIL MALEATE	Aug 22, 2000	4		Rx			NDA
	LISINOPRIL	LISINOPRIL	Jul 1, 2002	4		Rx			NDA
	OMEPRAZOLE	OMEPRAZOLE	Jan 28, 2003	2		Rx			NDA
	PRAVASTATIN SODIUM	PRAVASTATIN SODIUM	Oct 23, 2006	4		Rx			NDA
	ZOLPIDEM TARTRATE	ZOLPIDEM TARTRATE	Apr 23, 2007	2		Rx			NDA
Noven (subsidiary since 1991)	FENTANYL/25	FENTANYL	Oct 16, 2009	3		Rx			NDA
	DAYTRANA	METHYLPHENIDATE	Apr 6, 2006	4		Rx			NDA
	PEXEVA	PAROXETINE MESYLATE	Jul 3, 2003	4		Rx			NDA
	MINIVELLE	ESTRADIOL	2012-10-29	4		Rx			NDA
	BRISDELLE	PAROXETINE MESYLATE	2013-06-28	1		Rx			NDA
Sandoz (subsidiary since before study period)	ALBUTEROL SULFATE; IPRATROPIUM BROMIDE	ALBUTEROL SULFATE; IPRATROPIUM BROMIDE	Dec 21, 2006	1		Rx			NDA
	INFUVITE ADULT	ALPHA-TOCOPHEROL ACETATE; ASCORBIC ACID; BIOTIN; CHOLECALCIFEROL; CYANOCOBALAMIN; DEXPANTHENOL; FOLIC ACID; NIACINAMIDE; PYRIDOXINE HYDROCHLORIDE; RIBOFLAVIN 5'-PHOSPHATE SODIUM; THIAMINE HYDROCHLORIDE; VITAMIN A PALMITATE; VITAMIN K	May 18, 2000	2		Rx			NDA
	INFUVITE PEDIATRIC	ASCORBIC ACID; BIOTIN; CHOLECALCIFEROL; CYANOCOBALAMIN; DEXPANTHENOL; FOLIC ACID; NIACINAMIDE; PYRIDOXINE; RIBOFLAVIN; THIAMINE; TOCOPHEROL ACETATE; VITAMIN A; VITAMIN K	2001-02-21	1		Rx			NDA
	INFUVITE PEDIATRIC (PHARMACY BULK PACKAGE)	ASCORBIC ACID; BIOTIN; CHOLECALCIFEROL; CYANOCOBALAMIN; DEXPANTHENOL; FOLIC ACID; NIACINAMIDE; PYRIDOXINE; RIBOFLAVIN; THIAMINE; TOCOPHEROL ACETATE; VITAMIN A; VITAMIN K	2004-01-29	1		Rx			NDA
	ALPRAZOLAM	ALPRAZOLAM	Jun 30, 2006	7		Rx			NDA
	AMIODARONE HYDROCHLORIDE	AMIODARONE HYDROCHLORIDE	Dec 23, 1998	3		Rx			NDA
	AMOXICILLIN (capsule)	AMOXICILLIN	Sep 30, 1994	2		Rx			NDA
	AMOXICILLIN (suspension)	AMOXICILLIN	Mar 26, 2007	4		Rx			NDA
	AMOXICILLIN (tablet)	AMOXICILLIN	Jul 13, 2005	2		Rx			NDA
	AMOXICILLIN; CLAVULANATE POTASSIUM	AMOXICILLIN; CLAVULANATE POTASSIUM	Jun 5, 2002	8		Rx			NDA
	DEXTROAMP SACCHARATE, AMP ASPARTATE, DEXTROAMP SULFATE AND AMP SULFATE	AMPHETAMINE ASPARTATE; AMPHETAMINE SULFATE; DEXTROAMPHETAMINE SACCHARATE; DEXTROAMPHETAMINE SULFATE	Jun 14, 2002	4		Rx			NDA
	AMPICILLIN AND SULBACTAM	AMPICILLIN SODIUM; SULBACTAM SODIUM	Jul 25, 2006	5		Rx			NDA
	AMPICILLIN TRIHYDRATE	AMPICILLIN/AMPICILLIN TRIHYDRATE	Aug 29, 1995	2		Rx			NDA
	ANAGRELIDE HYDROCHLORIDE	ANAGRELIDE HYDROCHLORIDE	Apr 18, 2005	2		Rx			NDA
	ANASTROZOLE	ANASTROZOLE	Jun 28, 2010	1		Rx			NDA
	ASCORBIC ACID; BIOTIN; CHOLECALCIFEROL; CYANOCOBALAMIN; DEXPANTHENOL; FOLIC ACID; NIACINAMIDE; PYRIDOXINE; RIBOFLAVIN; THIAMINE; TOCOPHEROL ACETATE; VITAMIN A; VITAMIN K	ASCORBIC ACID; BIOTIN; CHOLECALCIFEROL; CYANOCOBALAMIN; DEXPANTHENOL; FOLIC ACID; NIACINAMIDE; PYRIDOXINE; RIBOFLAVIN; THIAMINE; TOCOPHEROL ACETATE; VITAMIN A; VITAMIN K	Feb 21, 2001	2		Rx			NDA
	INVAGESIC	ASPIRIN; CAFFEINE; ORPHENADRINE CITRATE	Nov 27, 1996	2		Rx			NDA
	CARISOPRODOL AND ASPIRIN	ASPIRIN; CARISOPRODOL	Apr 25, 1996	1		Rx			NDA
	CARISOPRODOL, ASPIRIN AND CODEINE PHOSPHATE	ASPIRIN; CARISOPRODOL; CODEINE PHOSPHATE	Apr 16, 1996	1		Rx			NDA
	ATENOLOL	ATENOLOL	Sep 17, 1991	3		Rx			NDA
	ATOMOXETINE HYDROCHLORIDE	ATOMOXETINE HYDROCHLORIDE	Sep 13, 2010	1		Rx			NDA
	AZITHROMYCIN	AZITHROMYCIN	Nov 14, 2005	6		Rx			NDA
	BENAZEPRIL HYDROCHLORIDE	BENAZEPRIL HYDROCHLORIDE	Feb 11, 2004	4		Rx			NDA
	BENAZEPRIL HYDROCHLORIDE; HYDROCHLOROTHIAZIDE	BENAZEPRIL HYDROCHLORIDE; HYDROCHLOROTHIAZIDE	Feb 11, 2004	4		Rx			NDA
	BICALUTAMIDE	BICALUTAMIDE	Jul 6, 2009	1		Rx			NDA
	BISOPROLOL FUMARATE	BISOPROLOL FUMARATE	Nov 16, 2000	2		Rx			NDA
	BISOPROLOL FUMARATE; HYDROCHLOROTHIAZIDE	BISOPROLOL FUMARATE; HYDROCHLOROTHIAZIDE	Sep 25, 2000	3		Rx			NDA
	BRIMONIDINE TARTRATE	BRIMONIDINE TARTRATE	Jan 30, 2008	1		Rx			NDA
	BUMETANIDE	BUMETANIDE	Nov 21, 1996	3		Rx			NDA
	BUPROPION HYDROCHLORIDE	BUPROPION HYDROCHLORIDE	Nov 25, 2003	3		Rx			NDA
	CAPTOPRIL	CAPTOPRIL	Nov 9, 1995	4		Rx			NDA
	CARBOPLATIN	CARBOPLATIN	Mar 18, 2005	3		Rx			NDA
	CARVEDILOL	CARVEDILOL	Sep 5, 2007	4		Rx			NDA
	CEFDINIR (capsule)	CEFDINIR	Apr 6, 2007	1		Rx			NDA
	CEFDINIR (suspension)	CEFDINIR	Apr 6, 2007	2		Rx			NDA
	CEFEPIME HYDROCHLORIDE	CEFEPIME HYDROCHLORIDE	Dec 21, 2010	3		Rx			NDA
	CEFPODOXIME PROXETIL (suspension)	CEFPODOXIME PROXETIL	Jan 14, 2009	2		Rx			NDA
	CEFPODOXIME PROXETIL (tablet)	CEFPODOXIME PROXETIL	May 28, 2008	2		Rx			NDA
	CEFPROZIL (suspension)	CEFPROZIL	Dec 8, 2005	2		Rx			NDA
	CEFPROZIL (tablet)	CEFPROZIL	Nov 14, 2005	2		Rx			NDA
	CEFTRIAXONE	CEFTRIAXONE SODIUM	May 9, 2005	7		Rx			NDA
	CHOLESTYRAMINE (powder)	CHOLESTYRAMINE	Aug 15, 1996	6		Rx			NDA
	CHOLESTYRAMINE LIGHT	CHOLESTYRAMINE	Aug 15, 1996	2		Rx			NDA
	CILOSTAZOL	CILOSTAZOL	Nov 23, 2004	2		Rx			NDA
	CIMETIDINE	CIMETIDINE	Jan 24, 1996	4		Rx			NDA
	CITALOPRAM HYDROBROMIDE	CITALOPRAM HYDROBROMIDE	Oct 28, 2004	4		Rx			NDA
	CLARITHROMYCIN (suspension)	CLARITHROMYCIN	Sep 4, 2007	2		Rx			NDA
	CLARITHROMYCIN (tablet)	CLARITHROMYCIN	Sep 4, 2007	3		Rx			NDA
	CLEMASTINE FUMARATE	CLEMASTINE FUMARATE	Oct 31, 1993	1		Rx			NDA
	CLOMIPRAMINE HYDROCHLORIDE	CLOMIPRAMINE HYDROCHLORIDE	Mar 29, 1996	3		Rx			NDA
	CLONAZEPAM	CLONAZEPAM	Aug 29, 1997	3		Rx			NDA
	COSYNTROPIN	COSYNTROPIN	Feb 21, 2008	1		Rx			NDA
	CYCLOBENZAPRINE HYDROCHLORIDE	CYCLOBENZAPRINE HYDROCHLORIDE	Nov 19, 1991	2		Rx			NDA
	CYCLOSPORINE	CYCLOSPORINE	Jan 13, 2000	2		Rx			NDA
	DESLORATADINE	DESLORATADINE	Dec 3, 2010	1		Rx			NDA
	DICLOFENAC POTASSIUM	DICLOFENAC POTASSIUM	Nov 20, 1998	2		Rx			NDA
	DICLOFENAC SODIUM	DICLOFENAC SODIUM	Sep 28, 1995	3		Rx	p		NDA
	DIGOXIN	DIGOXIN	Aug 21, 2003	3		Rx			NDA
	DIVALPROEX SODIUM	DIVALPROEX SODIUM	Jul 29, 2008	1		Rx			NDA
	DORZOLAMIDE HYDROCHLORIDE	DORZOLAMIDE HYDROCHLORIDE	Nov 6, 2008	2		Rx			NDA
	DOXYCYCLINE (capsule)	DOXYCYCLINE	Jun 30, 2000	2		Rx			NDA
	DOXYCYCLINE (oral)	DOXYCYCLINE	Nov 27, 2006	2		Rx			NDA
	ENALAPRIL MALEATE	ENALAPRIL MALEATE	Aug 22, 2000	4		Rx			NDA
	ENALAPRIL MALEATE; HYDROCHLOROTHIAZIDE	ENALAPRIL MALEATE; HYDROCHLOROTHIAZIDE	Sep 19, 2001	2		Rx			NDA
	ENOXAPARIN SODIUM	ENOXAPARIN SODIUM	Jul 23, 2010	7		Rx			NDA
	EPLERENONE	EPLERENONE	Aug 1, 2008	2		Rx			NDA
	ESTRADIOL VALERATE	ESTRADIOL VALERATE	Oct 4, 2007	2		Rx			NDA
	INTROVALE	ETHINYL ESTRADIOL; LEVONORGESTREL	Sep 27, 2010	3		Rx			NDA
	ETODOLAC	ETODOLAC	Apr 11, 1997	2		Rx			NDA
	FAMOTIDINE	FAMOTIDINE	May 10, 2001	2		Rx			NDA
	FENOLDOPAM MESYLATE	FENOLDOPAM MESYLATE	Feb 15, 2005	1		Rx			NDA
	FLUDARABINE PHOSPHATE	FLUDARABINE PHOSPHATE	Sep 21, 2007	1		Rx			NDA
	FLUMAZENIL	FLUMAZENIL	May 3, 2005	2		Rx			NDA
	FLUOXETINE HYDROCHLORIDE (capsule)	FLUOXETINE HYDROCHLORIDE	Aug 2, 2001	4		Rx			NDA
	FLUTAMIDE	FLUTAMIDE	Sep 18, 2001	1		Rx			NDA
	FLUVOXAMINE MALEATE	FLUVOXAMINE MALEATE	Nov 29, 2000	3		Rx			NDA
	FOSINOPRIL SODIUM	FOSINOPRIL SODIUM	Apr 23, 2004	3		Rx			NDA
	FOSINOPRIL SODIUM; HYDROCHLOROTHIAZIDE	FOSINOPRIL SODIUM; HYDROCHLOROTHIAZIDE	Sep 28, 2005	2		Rx			NDA
	GALANTAMINE HYDROBROMIDE	GALANTAMINE HYDROBROMIDE	Jun 22, 2009	3		Rx			NDA
	GLIPIZIDE	GLIPIZIDE	Apr 7, 1995	3		Rx			NDA
	GRANISETRON HYDROCHLORIDE	GRANISETRON HYDROCHLORIDE	Apr 30, 2009	3		Rx			NDA
	HYDROCHLOROTHIAZIDE; LISINOPRIL	HYDROCHLOROTHIAZIDE; LISINOPRIL	Jul 1, 2002	3		Rx			NDA
	HYDROCHLOROTHIAZIDE; LOSARTAN POTASSIUM	HYDROCHLOROTHIAZIDE; LOSARTAN POTASSIUM	Oct 6, 2010	3		Rx			NDA
	HYDROCHLOROTHIAZIDE; TRIAMTERENE (capsule)	HYDROCHLOROTHIAZIDE; TRIAMTERENE	Jun 5, 1997	2		Rx			NDA
	HYDROCHLOROTHIAZIDE; TRIAMTERENE (tablet)	HYDROCHLOROTHIAZIDE; TRIAMTERENE	Apr 30, 1992	3		Rx			NDA
	HYDROXYCHLOROQUINE SULFATE	HYDROXYCHLOROQUINE SULFATE	Nov 30, 1995	2		Rx			NDA
	INDAPAMIDE	INDAPAMIDE	May 23, 1996	2		Rx			NDA
	INDOMETHACIN	INDOMETHACIN	May 28, 1998	3		Rx			NDA
	ISONIAZID (injection)	ISONIAZID	Jul 5, 2005	1		Rx			NDA
	ITRACONAZOLE	ITRACONAZOLE	May 28, 2004	1		Rx			NDA
	KETOROLAC TROMETHAMINE	KETOROLAC TROMETHAMINE	Oct 6, 2004	2		Rx			NDA
	LABETALOL HYDROCHLORIDE	LABETALOL HYDROCHLORIDE	Aug 4, 1998	3		Rx			NDA
	LAMOTRIGINE	LAMOTRIGINE	Jan 27, 2009	4		Rx			NDA
	LANSOPRAZOLE	LANSOPRAZOLE	Apr 23, 2010	2		Rx			NDA
	LEFLUNOMIDE	LEFLUNOMIDE	Sep 13, 2005	2		Rx			NDA
	LEUPROLIDE ACETATE	LEUPROLIDE ACETATE	Aug 4, 1998	1		Rx			NDA
	LEVETIRACETAM	LEVETIRACETAM	Jan 15, 2009	4		Rx			NDA
	LISINOPRIL	LISINOPRIL	Jul 1, 2002	12		Rx			NDA
	LOSARTAN POTASSIUM	LOSARTAN POTASSIUM	Oct 6, 2010	3		Rx			NDA
	LOVASTATIN	LOVASTATIN	Dec 17, 2001	6		Rx			NDA
	MEDROXYPROGESTERONE ACETATE	MEDROXYPROGESTERONE ACETATE	May 20, 2009	1		Rx			NDA
	MEFLOQUINE HYDROCHLORIDE	MEFLOQUINE HYDROCHLORIDE	Feb 20, 2002	1		Rx			NDA
	METAXALONE	METAXALONE	Mar 31, 2010	1		Rx			NDA
	METFORMIN HYDROCHLORIDE	METFORMIN HYDROCHLORIDE	Jan 25, 2002	9		Rx			NDA
	METHAZOLAMIDE	METHAZOLAMIDE	Jun 30, 1993	2		Rx			NDA
	METHIMAZOLE	METHIMAZOLE	Mar 27, 2001	2		Rx			NDA
	METHYLPREDNISOLONE	METHYLPREDNISOLONE	Oct 31, 1997	1		Rx			NDA
	METHYLPREDNISOLONE ACETATE	METHYLPREDNISOLONE ACETATE	Mar 5, 2009	4		Rx			NDA
	METOLAZONE	METOLAZONE	Dec 19, 2003	3		Rx			NDA
	METOPROLOL SUCCINATE	METOPROLOL SUCCINATE	Jul 31, 2006	4		Rx			NDA
	METOPROLOL TARTRATE	METOPROLOL TARTRATE	Oct 2, 2007	6		Rx			NDA
	MIDODRINE HYDROCHLORIDE	MIDODRINE HYDROCHLORIDE	Sep 11, 2003	6		Rx			NDA
	MIRTAZAPINE	MIRTAZAPINE	Jun 19, 2003	3		Rx			NDA
	MYCOPHENOLATE MOFETIL (capsule)	MYCOPHENOLATE MOFETIL	Oct 15, 2008	1		Rx			NDA
	MYCOPHENOLATE MOFETIL (tablet)	MYCOPHENOLATE MOFETIL	Oct 15, 2008	1		Rx			NDA
	NABUMETONE	NABUMETONE	Feb 25, 2002	2		Rx			NDA
	NADOLOL	NADOLOL	Nov 9, 1995	3		Rx			NDA
	NALTREXONE HYDROCHLORIDE	NALTREXONE HYDROCHLORIDE	Mar 8, 2000	1		Rx			NDA
	NAPROXEN	NAPROXEN	Feb 18, 1998	2		Rx			NDA
	NARATRIPTAN HYDROCHLORIDE	NARATRIPTAN HYDROCHLORIDE	Jul 7, 2010	2		Rx			NDA
	NITROFURANTOIN; NITROFURANTOIN, MACROCRYSTALLINE	NITROFURANTOIN; NITROFURANTOIN, MACROCRYSTALLINE	Apr 5, 2005	1		Rx			NDA
	NIZATIDINE	NIZATIDINE	Jul 5, 2002	2		Rx			NDA
	OFLOXACIN	OFLOXACIN	Nov 25, 2008	1		Rx			NDA
	OMEPRAZOLE	OMEPRAZOLE	Jan 21, 2009	1		Rx			NDA
	OMNITROPE	SOMATROPIN RECOMBINANT	2006-05-30	4		Rx			NDA
	ONDANSETRON	ONDANSETRON	Aug 13, 2007	2		Rx			NDA
	ONDANSETRON HYDROCHLORIDE (injection)	ONDANSETRON HYDROCHLORIDE	Jun 27, 2007	2		Rx			NDA
	ONDANSETRON HYDROCHLORIDE (tablet)	ONDANSETRON HYDROCHLORIDE	Jun 27, 2007	3		Rx			NDA
	ORPHENADRINE CITRATE	ORPHENADRINE CITRATE	Feb 15, 2000	1		Rx			NDA
	OXANDROLONE	OXANDROLONE	Dec 1, 2006	2		Rx			NDA
	OXAPROZIN	OXAPROZIN	Jan 31, 2001	1		Rx			NDA
	PENICILLIN G POTASSIUM	PENICILLIN G POTASSIUM	Aug 30, 2002	2		Rx			NDA
	PENICILLIN G SODIUM	PENICILLIN G SODIUM	Feb 26, 2001	1		Rx			NDA
	PENICILLIN V POTASSIUM	PENICILLIN V POTASSIUM	Nov 30, 1995	2		Rx			NDA
	PIPERACILLIN; TAZOBACTAM	PIPERACILLIN; TAZOBACTAM	Oct 21, 2010	6		Rx			NDA
	PRAMIPEXOLE DIHYDROCHLORIDE	PRAMIPEXOLE DIHYDROCHLORIDE	Jul 6, 2010	6		Rx			NDA
	PROCHLORPERAZINE MALEATE	PROCHLORPERAZINE MALEATE	Jul 19, 1996	2		Rx			NDA
	PROPRANOLOL HYDROCHLORIDE	PROPRANOLOL HYDROCHLORIDE	Feb 26, 2003	1		Rx			NDA
	QUINAPRIL HYDROCHLORIDE	QUINAPRIL HYDROCHLORIDE	Mar 2, 2005	4		Rx			NDA
	RAMIPRIL	RAMIPRIL	Jun 18, 2008	4		Rx			NDA
	RANITIDINE HYDROCHLORIDE (capsule)	RANITIDINE HYDROCHLORIDE	Oct 22, 1997	2		Rx			NDA
	RANITIDINE HYDROCHLORIDE (tablet)	RANITIDINE HYDROCHLORIDE	Aug 29, 1997	2		Rx			NDA
	RIBAVIRIN (capsule)	RIBAVIRIN	Apr 6, 2004	1		Rx			NDA
	RIBAVIRIN (tablet)	RIBAVIRIN	Oct 3, 2006	1		Rx			NDA
	RIFAMPIN	RIFAMPIN	May 28, 1997	2		Rx			NDA
	RISPERIDONE (tablet)	RISPERIDONE	Dec 22, 2009	5		Rx			NDA
	RISPERIDONE	RISPERIDONE	Oct 16, 2009	6		Rx			NDA
	ROCURONIUM BROMIDE	ROCURONIUM BROMIDE	Dec 5, 2008	2		Rx			NDA
	SIMVASTATIN	SIMVASTATIN	Dec 20, 2006	5		Rx			NDA
	SOMATROPIN RECOMBINANT	SOMATROPIN RECOMBINANT	May 30, 2006	4		Rx			NDA
	SOTALOL HYDROCHLORIDE	SOTALOL HYDROCHLORIDE	May 1, 2000	4		Rx			NDA
	SULFADIAZINE	SULFADIAZINE	Jul 29, 1994	1		Rx			NDA
	SUMATRIPTAN SUCCINATE (injection)	SUMATRIPTAN SUCCINATE	Feb 6, 2009	2		Rx			NDA
	SUMATRIPTAN SUCCINATE (tablet)	SUMATRIPTAN SUCCINATE	Aug 10, 2009	3		Rx			NDA
	TACROLIMUS	TACROLIMUS	Aug 10, 2009	3		Rx			NDA
	TAMSULOSIN HYDROCHLORIDE	TAMSULOSIN HYDROCHLORIDE	Apr 27, 2010	1		Rx			NDA
	TERAZOSIN HYDROCHLORIDE	TERAZOSIN HYDROCHLORIDE	Mar 30, 1998	4		Rx			NDA
	TESTOSTERONE CYPIONATE	TESTOSTERONE CYPIONATE	Aug 10, 2006	2		Rx			NDA
	TICLOPIDINE HYDROCHLORIDE	TICLOPIDINE HYDROCHLORIDE	Aug 20, 1999	3		Rx			NDA
	TIZANIDINE HYDROCHLORIDE	TIZANIDINE HYDROCHLORIDE	Nov 26, 2002	2		Rx			NDA
	TOPIRAMATE	TOPIRAMATE	Oct 14, 2009	2		Rx			NDA
	TRAMADOL HYDROCHLORIDE	TRAMADOL HYDROCHLORIDE	Jun 25, 2002	2		Rx			NDA
	TRIAMCINOLONE ACETONIDE	TRIAMCINOLONE ACETONIDE	May 27, 2009	4		Rx			NDA
	VALACYCLOVIR HYDROCHLORIDE (injection)	VALACYCLOVIR HYDROCHLORIDE	May 24, 2010	2		Rx			NDA
	VALACYCLOVIR HYDROCHLORIDE (tablet)	VALACYCLOVIR HYDROCHLORIDE	Apr 27, 2010	2		Rx			NDA
	ZONISAMIDE	ZONISAMIDE	Dec 22, 2005	2		Rx			NDA
	DOCETAXEL	DOCETAXEL	2011-06-29	3		Rx			NDA
Novartis	SANDIMMUNE	CYCLOSPORINE	1990-03-02	3		Rx	p		NDA
	VASOCON-A	ANTAZOLINE PHOSPHATE; NAPHAZOLINE HYDROCHLORIDE	1990-04-30	1		discontinued			NDA
	OCUPRESS	CARTEOLOL HYDROCHLORIDE	1990-05-23	1		Rx			NDA
	VOLTAREN suspension	DICLOFENAC SODIUM	1991-03-28	1		Rx			NDA
Alcon (subsidiary since 2008, 77%)	EMADINE	EMEDASTINE DIFUMARATE	1997-12-29	1	NME	Rx			NDA	same as above
	MIACALCIN injectable	CALCITONIN SALMON	1991-03-29	2		Rx			NDA
Bristol Myers Squibb	Baraclude	Entecavir	Mar 29, 2005	1	NME	Rx	p		NDA	Not a subsidiary
Novartis	AFFINITOR	EVEROLIMUS	2009-03-30	3	NME	Rx	p		NDA
	LOTENSIN HCT	BENAZEPRIL HYDROCHLORIDE; HYDROCHLOROTHIAZIDE	1992-05-19	4		Rx			NDA
	TAVIST-1	CLEMASTINE FUMARATE	1992-08-21	1		OTC			NDA
	MIOCHOL-E	ACETYLCHOLINE CHLORIDE	1993-09-22	1		Rx			NDA
	CATAFLAM	DICLOFENAC POTASSIUM	1993-11-24	1		Rx			NDA
Novartis	GILENYA	FINGOLIMOD	2010-09-21	1	NME	Rx	p		NDA
	VIVELLE	ESTRADIOL	1994-10-28	2		Rx			NDA
	LOTREL	AMLODIPINE BESYLATE; BENAZEPRIL HYDROCHLORIDE	1995-03-03	6		Rx			NDA
	NEORAL capsule	CYCLOSPORINE	1995-07-14	2		Rx			NDA
	NEORAL solution	CYCLOSPORINE	1995-07-14	1		Rx			NDA
	MIACALCIN spray nasal	CALCITONIN SALMON	1995-08-17			Rx			NDA
	VOLTAREN-XR	DICLOFENAC SODIUM	1996-03-08	1		Rx			NDA
	TEGRETOL-XR	CARBAMAZEPINE	1996-03-25	3		Rx			NDA
	FAMVIR	FAMCICLOVIR	1996-04-26	3		Rx			NDA
	LAMISIL tablet	TERBINAFINE HYDROCHLORIDE	1996-05-10	1		Rx			NDA
	METOPIRONE	METYRAPONE	1996-08-09	1		Rx			NDA
	VAGISTAT-1	TIOCONAZOLE	1997-02-11	1		OTC			NDA
Fougera Pharmaceuticals Inc.	CUTIVATE	FLUTICASONE PROPIONATE	1990-12-14	1	NME	Rx			NDA
	TOBI	TOBRAMYCIN	1997-12-22	1		Rx	p	o	NDA
	EXCEDRIN	ACETAMINOPHEN; ASPIRIN; CAFFEINE	1998-01-14	1		OTC			NDA
	DIOVAN HCT	HYDROCHLOROTHIAZIDE; VALSARTAN	1998-03-06	5		Rx			NDA
	COMBIPATCH	ESTRADIOL; NORETHINDRONE ACETATE	1998-08-07	2		Rx			NDA
	SANDOSTATIN LAR	OCTREOTIDE ACETATE	1998-11-25	3		Rx	p	o	NDA
	VIVELLE-DOT	ESTRADIOL	1999-01-09	4		Rx			NDA
	LAMISIL	TERBINAFINE HYDROCHLORIDE	1999-03-09	1		OTC			NDA
	HABITROL	NICOTINE	1999-11-12	3		OTC			NDA
Novartis	LESCOL	FLUVASTATIN SODIUM	1993-12-31	2	NME	Rx	P		NDA
	LAMISIL AT solution & spray	TERBINAFINE HYDROCHLORIDE	2000-03-17	2		OTC			NDA
Novartis	FORADIL	FORMOTEROL FUMARATE	2001-02-16	1	NME	Rx			NDA
Novartis	FORADIL CERTIHALER	FORMOTEROL FUMARATE	2006-12-15	1	NME	Rx			NDA	same as above
Allergan	Tequin	Gatifloxacin	1999-12-17	1		Rx			NDA	not NME
	TAVIST	ACETAMINOPHEN; CLEMASTINE FUMARATE; PSEUDOEPHEDRINE HYDROCHLORIDE	2001-03-01	1		OTC			NDA
	TRILEPTAL suspension	OXCARBAZEPINE	2001-05-25	1		Rx			NDA
	DIOVAN	VALSARTAN	2001-07-18	4		Rx			NDA
	FOCALIN	DEXMETHYLPHENIDATE HYDROCHLORIDE	2001-11-13	3		Rx			NDA
Novartis	FANAPT	ILOPERIDONE	2009-05-06	7	NME	Rx			NDA
	RITALIN LA	METHYLPHENIDATE HYDROCHLORIDE	2002-06-05	4		Rx			NDA
Novartis	GLEEVEC	IMATINIB MESYLATE	2003-04-18	2	NME	Rx	p	o	NDA
Novartis	ARCAPTA NEOHALER	INDACATEROL MALEATE	2011-07-01	1	NME	Rx			NDA
	MYFORTIC	MYCOPHENOLIC ACID	2004-02-27	2		Rx			NDA
Bristol Myers Squibb	Ixempra	ixabepilone	Oct 16, 2007	1	NME	Rx	p		NDA	Not a subsidiary
	FOCALIN XR	DEXMETHYLPHENIDATE HYDROCHLORIDE	2005-05-26	6		Rx			NDA
Alcon (subsidiary since 2008, 77%)	ZADITOR	KETOTIFEN FUMARATE	2006-10-19	1	NME	OTC	p		NDA	approved before acquisition
	LAMISIL AT gel	TERBINAFINE	2006-07-24	1		OTC			NDA
	LESCOL XL	FLUVASTATIN SODIUM	2006-10-06	1		Rx			NDA
Novartis	FEMARA	LETROZOLE	1997-07-25	1	NME	Rx			NDA
Alcon (subsidiary since 2008, 77%)	ALOMIDE	LODOXAMIDE TROMETHAMINE	Sep 23, 1993	1	NME	Rx	p	o	NDA	approved before acquisition
Alcon (subsidiary since 2008, 77%)	ALOMIDE	LODOXAMIDE TROMETHAMINE	1993-09-23	1	NME	Rx		o	NDA	same as above
	RECLAST	ZOLEDRONIC ACID	2007-04-16	1		Rx	p		NDA
	THRIVE	NICOTINE POLACRILEX	2007-06-19	2		OTC			NDA
	EXFORGE	AMLODIPINE BESYLATE; VALSARTAN	2007-06-20	4		Rx			NDA
	EXELON film	RIVASTIGMINE	2007-07-06	2		Rx			NDA
	LAMISIL granule	TERBINAFINE HYDROCHLORIDE	2007-09-28	2		Rx			NDA
	VOLTAREN gel	DICLOFENAC SODIUM	2007-10-17	1		Rx			NDA
	TEKTURNA HCT	ALISKIREN HEMIFUMARATE; HYDROCHLOROTHIAZIDE	2008-01-18	4		Rx			NDA
AQUA PHARMS	Solage	Mequinol; Tretinoin	1999-12-10	1	NME	Rx			NDA	not nme
Novartis	CANAKINUMAB	na	Jun 17, 2009	1	NME	na	p		BLA
Novartis	STARLIX	NATEGLINIDE	2000-12-22	2	NME	Rx	p	o	NDA
	EXFORGE HCT	AMLODIPINE BESYLATE; HYDROCHLOROTHIAZIDE; VALSARTAN	2009-04-30	5		Rx			NDA
Alcon (subsidiary since 2008, 77%)	NEVANAC	NEPAFENAC	Aug 19, 2005	1	NME	Rx	p		NDA	approved before acquisition
	PREVACID 24 HR	LANSOPRAZOLE	2009-05-18	1		OTC			NDA
	VALTURNA	ALISKIREN HEMIFUMARATE; VALSARTAN	2009-09-16	2		Rx			NDA
	NEXCEDE	KETOPROFEN	2009-11-25	1		OTC			NDA
	ZORTRESS	EVEROLIMUS	2010-04-20	3		Rx			NDA
	TEKAMLO	ALISKIREN HEMIFUMARATE; AMLODIPINE BESYLATE	2010-08-26	4		Rx			NDA
Novartis	TASIGNA	NILOTINIB HYDROCHLORIDE MONOHYDRATE	Oct 29, 2007	1	NME	Rx		o	NDA
	AMTURNIDE	ALISKIREN HEMIFUMARATE; AMLODIPINE BESYLATE; HYDROCHLOROTHIAZIDE	2010-12-21	5		Rx			NDA
Alcon (subsidiary since 2008, 77%)	PATANOL	OLOPATADINE HYDROCHLORIDE	1996-12-18	1	NME	Rx			NDA	approved before acquisition
Novartis	TRILEPTAL tablet	OXCARBAZEPINE	2000-01-14	3	NME	Rx			NDA
	AFINITOR DISPERZ	EVEROLIMUS	2012-08-29	3		Rx	p		NDA
Novartis	AREDIA	PAMIDRONATE DISODIUM	1991-10-31	2	NME	Rx	p		NDA
	TOBI PODHALER	TOBRAMYCIN	2013-03-22	1		Rx			NDA
Sandoz (OTC) subsidiary since before)	CETIRIZINE HYDROCHLORIDE ALLERGY (chewable)	CETIRIZINE HYDROCHLORIDE	Feb 14, 2008	2		OTC			NDA
	CETIRIZINE HYDROCHLORIDE ALLERGY (tablet)	CETIRIZINE HYDROCHLORIDE	Dec 27, 2007	2		OTC			NDA
	CETIRIZINE HYDROCHLORIDE; PSEUDOEPHEDRINE HYDROCHLORIDE	CETIRIZINE HYDROCHLORIDE; PSEUDOEPHEDRINE HYDROCHLORIDE	Mar 5, 2008	1		OTC			NDA
	CLEMASTINE FUMARATE	CLEMASTINE FUMARATE	Oct 31, 1993	1		OTC			NDA
	FAMOTIDINE	FAMOTIDINE	Oct 21, 2002	1		OTC			NDA
	LORATADINE	LORATADINE	Jan 21, 2003	1		OTC			NDA
	NAPROXEN SODIUM	NAPROXEN SODIUM	Jan 13, 1997	1		OTC			NDA
Ebewe pharma (subsidiary since 2009)	EPIRUBICIN HYDROCHLORIDE	EPIRUBICIN HYDROCHLORIDE	Dec 22, 2009	2		Rx			NDA
	IRINOTECAN HYDROCHLORIDE	IRINOTECAN HYDROCHLORIDE	Nov 12, 2009	2		Rx			NDA
	METHOTREXATE SODIUM PRESERVATIVE FREE	METHOTREXATE SODIUM	Mar 31, 2009	3		Rx			NDA
	OXALIPLATIN	OXALIPLATIN	Aug 7, 2009	2		Rx			NDA
Matrix ( subsidiary since 2002)	AMLODIPINE BESYLATE	AMLODIPINE BESYLATE	Feb 27, 2008	3		Rx			NDA
	BACLOFEN	BACLOFEN	Feb 18, 2010	2		Rx			NDA
	CITALOPRAM HYDROBROMIDE	CITALOPRAM HYDROBROMIDE	Nov 5, 2004	3		Rx			NDA
	DIDANOSINE	DIDANOSINE	Apr 8, 2010	4		Rx			NDA
	LANSOPRAZOLE	LANSOPRAZOLE	Nov 10, 2009	2		Rx			NDA
	MINOCYCLINE HYDROCHLORIDE	MINOCYCLINE HYDROCHLORIDE	Jul 20, 2010	2		Rx			NDA
	NABUMETONE	NABUMETONE	Jul 12, 2010	2		Rx			NDA
	NIFEDIPINE	NIFEDIPINE	Sep 13, 2010	3		Rx			NDA
	PRAVASTATIN SODIUM	PRAVASTATIN SODIUM	May 27, 2010	4		Rx			NDA
	SERTRALINE HYDROCHLORIDE	SERTRALINE HYDROCHLORIDE	Jan 31, 2008	3		Rx			NDA
	SIMVASTATIN	SIMVASTATIN	Jun 8, 2010	5		Rx			NDA
	STAVUDINE	STAVUDINE	Jan 5, 2009	2		Rx			NDA
	TRAZODONE HYDROCHLORIDE	TRAZODONE HYDROCHLORIDE	Jun 2, 2009	4		Rx			NDA
	VALACYCLOVIR HYDROCHLORIDE	VALACYCLOVIR HYDROCHLORIDE	May 24, 2010	2		Rx			NDA
	VORICONAZOLE	VORICONAZOLE	Apr 22, 2010	2		Rx			NDA
	ZIDOVUDINE	ZIDOVUDINE	Feb 14, 2008	1		Rx			NDA
	Tenofavir Disoproxyl; Furmate/ Lamivudine	Tenofavir Disoproxyl; Furmate/ Lamivudine	Sep 12, 2008	1		Rx	p		NDA
	lamivudine; stavudine	lamivudine; stavudine	Nov 2, 2007	1		Rx	p		NDA
	EVAVIRENZ/ LAMIVUDINE/ TENOFOVIR DISOPROXIL FUMARATE FDC TABS (600MG/ 300MG/ 300MG)	EVAVIRENZ/ LAMIVUDINE/ TENOFOVIR DISOPROXIL FUMARATE FDC TABS (600MG/ 300MG/ 300MG)	Sep 3, 2009	1		Rx	p		NDA
Novartis Vaccines and Diagnostics	Meningococcal [Groups A, C, Y, and W-135] Oligosaccharide Diphtheria CRM197 Conjugate Vaccine	na	Feb 19, 2010	1		na			BLA
Novartis Vaccines and Diagnostics	Agriflu	na	Nov 27, 2009	1		na			BLA
Novartis Vaccines and Diagnostics	Fluvirin	na	Jul 24, 2007	1		na			BLA
Novartis Vaccines and Diagnostics	Influenza A monovalent	na	Sep 15, 2009	1		na			BLA
Novartis	SIGNIFOR	PASIREOTIDE DIASPARTATE	2012-12-14	3	NME	Rx			NDA
Intercell AG (16%, wel samenwerking)	Ixiaro	na	Oct 14, 2010	1		na			BLA	Not a subsidiary
Intercell AG (16%, wel samenwerking)	IXIARO	na	Mar 30, 2009	1		na			BLA	Not a subsidiary
	Fluvirix	na	Jul 21, 2006	1		na			BLA	not in drugs@fda
	Chiron RIBA HCV 3.0 SIA	na	Feb 11, 1999	1		na			BLA
	PROLEUKIN	ALDESLEUKIN	1992-05-05			Rx			NDA
Novartis Vaccines and Diagnostics	RabAvert	na	Oct 20, 1997	1		na			BLA
	Ceprate SC stem Cell concentration system	na	Dec 6, 1996	1		na			BLA	not a drug
Valeant Bermuda	ELIDEL	PIMECROLIMUS	2001-12-13	1	NME	Rx			NDA
Regeneron (subsidiary since 2003, 51%)	ARCALYST	RILONACEPT	2008-02-27	1	NME	Rx	p	o	NDA
Alcon (subsidiary since 2008, 77%)	VEXOL	RIMEXOLONE	Dec 30, 1994	1	NME	Rx	p		NDA	approved before acquisition
Novartis	EXELON capsule	RIVASTIGMINE TARTRATE	2000-04-21	5	NME	Rx			NDA
Astrazeneca	ONGLYZA	SAXAGLIPTIN	7/31/2009	1	NME	Rx				Not a subsidiary
Novartis	Zelnorm	Tegaserod Maleate	Jul 24, 2002	1	NME	Rx	p		NDA
Novartis	TYZEKA	TELBIVUDINE	25-Oct-06	2	NME	Rx			NDA
Alcon (subsidiary since 2008, 77%)	TRAVATAN	TRAVOPROST	Mar 16, 2001	2	NME	Rx	p		NDA	approved before acquisition
SUCAMPO PHARMS	Rescula	Unoprostone Isopropyl	2000-08-03	1	NME	OTC	p		NDA
Regeneron (subsidiary since 2003, 51%)	EYLEA	AFLIBERCEPT	2011-11-18	1		Rx			BLA
Novartis	ZOMETA	ZOLEDRONIC ACID	2003-03-07	1	NME	Rx	p	o	NDA
	OXISTAT	OXICONAZOLE NITRATE	1992-09-30	1		Rx			NDA
	ZONALON	DOXEPIN HYDROCHLORIDE	1994-04-01	1		Rx			NDA
	TEMOVATE	CLOBETASOL PROPIONATE	1994-04-29	1		Rx			NDA
	TEMOVATE E	CLOBETASOL PROPIONATE	1994-06-17	1		Rx			NDA
	PANDEL	HYDROCORTISONE PROBUTATE	1997-02-28	1		Rx			NDA
	SOLARAZE	DICLOFENAC SODIUM	2000-10-16	1		Rx			NDA
	CUTIVATE	FLUTICASONE PROPIONATE	2005-03-31	1		Rx			NDA

## Sheet: Sanofi
SANOFI	name	active ingredient	date	# variations (doses)	NME (y/n)	Rx/OTC	review?	orphan?	NDA/BLA
SANOFI AVENTIS	AMBIEN	ZOLPIDEM TARTRATE	1992-12-16	2	NME	Rx			NDA
SANOFI AVENTIS	LOVENOX	ENOXAPARIN SODIUM	1993-03-29	8	NME	Rx	p		NDA
SANOFI AVENTIS	LOVENOX (PRESERVATIVE FREE)	ENOXAPARIN SODIUM	1993-03-29	8	NME	Rx	p		NDA	same as above
	RIFATER	ISONIAZID; PYRAZINAMIDE; RIFAMPIN	1994-05-31	1		Rx		o	NDA
	DDAVP	DESMOPRESSIN ACETATE	1995-09-06	2		Rx			NDA
SANOFI AVENTIS	AMARYL	GLIMEPIRIDE	1995-11-30	3	NME	Rx			NDA
SANOFI AVENTIS	TAXOTERE	DOCETAXEL	1996-05-14	3	NME	Rx	p		NDA
SANOFI AVENTIS	ANZEMET	DOLASETRON MESYLATE	1997-09-11	2	NME	Rx			NDA
	ANZEMET	DOLASETRON MESYLATE	1997-09-11	3		Rx			NDA
SANOFI AVENTIS	AVAPRO	IRBESARTAN	1997-09-30	3	NME	Rx			NDA
	AVALIDE	HYDROCHLOROTHIAZIDE; IRBESARTAN	1997-09-30	2		Rx			NDA
SANOFI AVENTIS	PLAVIX	CLOPIDOGREL BISULFATE	1997-11-17	2	NME	Rx	p		NDA
SANOFI AVENTIS	PRIFTIN	RIFAPENTINE	1998-06-22	1	NME	Rx	p	o	NDA
SANOFI AVENTIS	ARAVA	LEFLUNOMIDE	September 10, 1998	3	NME	Rx	p		NDA
SANOFI AVENTIS	FERRLECIT	SODIUM FERRIC GLUCONATE COMPLEX	February 18, 1999	1	NME	Rx	p		NDA
SANOFI AVENTIS	LANTUS	INSULIN GLARGINE RECOMBINANT	2000-04-20	2	NME	Rx			NDA
SANOFI AVENTIS	KETEK	TELITHROMYCIN	2004-04-01	2	NME	Rx			NDA
	ELOXATIN	OXALIPLATIN	2005-01-31	3		Rx			NDA
	AMBIEN CR	ZOLPIDEM TARTRATE	2005-09-02	2		Rx			NDA
	ALLEGRA	FEXOFENADINE HYDROCHLORIDE	2006-10-16	1		Rx			NDA
	LOVENOX	ENOXAPARIN SODIUM	2007-05-16	1		Rx	p		NDA
SANOFI AVENTIS	MULTAQ	DRONEDARONE HYDROCHLORIDE	2009-07-01	1	NME	Rx	p		NDA
SANOFI AVENTIS	JEVTANA KIT	CABAZITAXEL	2010-06-17	1	NME	Rx	p		NDA
	SKLICE	IVERMECTIN	2012-02-07
SANOFI AVENTIS	ZALTRAP	ZIV-AFLIBERCEPT	2012-08-03	1		Rx			BLA
	AUVI-Q	EPINEPHRINE	2012-08-10	2		Rx			NDA
SANOFI AVENTIS	AUBAGIO	TERIFLUNOMIDE	2012-09-12	2	NME	Rx			NDA
SANOFI SYNTHELABO	ELITEK	RASBURICASE	2002-07-12	1		Rx			BLA
Genzyme Acquires in 2009	CEREZYME	IMIGLUCERASE	1994-05-23	2	NME	Rx	p	o	NDA	approved before acquisition
Genzyme Acquires in 2009	THYROGEN	THYROTROPIN ALFA	November 30, 1998	1	NME	Rx	p	o	NDA	approved before acquisition
Genzyme Acquires in 2009	HECTOROL	DOXERCALCIFEROL	June 9, 1999	3	NME	Rx			NDA	approved before acquisition
	HECTOROL	DOXERCALCIFEROL	2000-04-06	2		Rx			NDA
	RENAGEL	SEVELAMER HYDROCHLORIDE	2000-07-12	2		Rx			NDA
Genzyme Acquires in 2009	FABRAZYME	AGALSIDASE BETA	2003-04-24	2		Rx			BLA
Genzyme Acquires in 2009	CLOLAR	CLOFARABINE	2004-12-28	1	NME	Rx	p	o	NDA	approved before acquisition
Genzyme Acquires in 2009	MYOZYME	ALGLUCOSIDASE ALFA	2006-04-28	1		Rx			BLA
	RENVELA	SEVELAMER CARBONATE	2007-10-19	1		Rx			NDA
Genzyme Acquires in 2009	MOZOBIL	PLERIXAFOR	2008-12-15	1	NME	Rx	p	o	NDA	approved before acquisition
	RENVELA	SEVELAMER CARBONATE	2009-08-12	2		Rx			NDA
Genzyme Acquires in 2009	LUMIZYME	ALGLUCOSIDASE ALFA	2010-05-24	1		Rx			BLA
Genzyme Acquires in 2009	KYNAMRO	MIPOMERSEN SODIUM	2013-01-29	1	NME	Rx			NDA	approved before acquisition
AVENTIS BEHRING	STREPTASE	STREPTOKINASE	1997-10-15	3		Rx			BLA
ILEX Pharma (subsidary of genzyme) since?	CAMPATH	ALEMTUZUMAB	2001-05-07	2		Rx			BLA

## Sheet: AstraZeneca
AstraZeneca	name	active ingredient	date	# variations (doses)	NME (y/n)	Rx/OTC	review?	orphan?	NDA/BLA
MEDIMMUNE	ETHYOL	AMIFOSTINE	1995-12-08	1	NME	Rx	p	o	NDA
	TOPROL-XL	METOPROLOL SUCCINATE	1992-01-10	4		Rx			NDA
	ARIMIDEX	ANASTROZOLE	1995-12-27	1	NME	Rx			NDA
	CASODEX	BICALUTAMIDE	1995-10-04	1	NME	Rx			NDA
	ZOLADEX	GOSERELIN ACETATE	1996-01-11	1		Rx			NDA
	ATACAND	CANDESARTAN CILEXETIL	1998-06-04	4	NME	Rx			NDA
	BYETTA	EXENATIDE SYNTHETIC	2005-04-28	2	NME	Rx			NDA
AstraZeneca	PLENDIL	FELODIPINE	1991-07-25	3	NME	Rx			NDA
	FASLODEX	FULVESTRANT	2002-04-25	1	NME	Rx			NDA
	RHINOCORT	BUDESONIDE	October 1, 1999	1		Rx			NDA
	PULMICORT RESPULES	BUDESONIDE	2000-08-08	3		Rx	p		NDA
	ATACAND HCT	CANDESARTAN CILEXETIL; HYDROCHLOROTHIAZIDE	2000-09-05	3		Rx			NDA
	ZOMIG-ZMT	ZOLMITRIPTAN	2001-02-13	2		Rx			NDA
	NEXIUM	ESOMEPRAZOLE MAGNESIUM	2001-02-20	2		Rx			NDA
	ENTOCORT EC	BUDESONIDE	2001-10-02	1		Rx	p		NDA
	MERREM	MEROPENEM	1996-06-21	2	NME	Rx			NDA
	ZOMIG	ZOLMITRIPTAN	2003-09-30	2		Rx			NDA
	SYMLIN	PRAMLINTIDE ACETATE	2005-03-16	2	NME	Rx			NDA
	NEXIUM IV	ESOMEPRAZOLE SODIUM	2005-03-31	2		Rx			NDA
	SEROQUEL	QUETIAPINE FUMARATE	1997-09-26	6	NME	Rx			NDA
	PULMICORT FLEXHALER	BUDESONIDE	2006-07-12	2		Rx			NDA
	SYMBICORT	BUDESONIDE; FORMOTEROL FUMARATE DIHYDRATE	2006-07-21	2		Rx			NDA
	DUTOPROL	HYDROCHLOROTHIAZIDE; METOPROLOL SUCCINATE	2006-08-28	3		Rx			NDA
	NEXIUM	ESOMEPRAZOLE MAGNESIUM	2006-10-20	4		Rx			NDA
	SEROQUEL XR	QUETIAPINE FUMARATE	2007-05-17	5		Rx			NDA
	SEROQUEL XR	QUETIAPINE FUMARATE	2007-11-15	4		Rx			NDA
	NEXIUM	ESOMEPRAZOLE MAGNESIUM	2008-02-27	1		Rx			NDA
	PRILOSEC	OMEPRAZOLE MAGNESIUM	2008-03-20	2		Rx			NDA
	ARIMIDEX	ANASTROZOLE	2008-12-05	1		Rx	p		NDA
	CASODEX	BICALUTAMIDE	2008-12-19	1		Rx	p		NDA
	KOMBIGLYZE XR	METFORMIN HYDROCHLORIDE; SAXAGLIPTIN HYDROCHLORIDE	2010-11-05	3		Rx			NDA
	CRESTOR	ROSUVASTATIN CALCIUM	2003-08-12	4	NME	Rx			NDA
	BRILINTA	TICAGRELOR	2011-07-20	1	NME	Rx			NDA
	SYNAGIS	PALIVIZUMAB	1998-06-19	2		Rx			BLA
	CAPRELSA	VANDETANIB	2011-04-06	2	NME	Rx	p		NDA
	ACCOLATE	ZAFIRLUKAST	1996-09-26	2	NME	Rx			NDA
IPR pharma	ZOMIG	ZOLMITRIPTAN	1997-11-25	2	NME	Rx			NDA

## Sheet: Abbott
Abbott	name	active ingredient	date	# variations (doses)	NME (y/n)	Rx/OTC	review?	orphan?	NDA/BLA
Abbott	BIAXIN	CLARITHROMYCIN	1993-12-23	1		Rx			NDA
	LUPRON	LEUPROLIDE ACETATE	1995-03-30	1		Rx			NDA
	DEPAKOTE ER	DIVALPROEX SODIUM	2002-12-20	2		Rx			NDA
	EPIRUBICIN HYDROCHLORIDE	EPIRUBICIN HYDROCHLORIDE	2006-09-15	1		Rx			NDA
	DEPAKOTE ER	DIVALPROEX SODIUM	2008-03-24	2		Rx	p		NDA
ABBVIE ENDOCRINE INC	LUPRON DEPOT	LEUPROLIDE ACETATE	1990-10-22	1		Rx			NDA
	LUPRON DEPOT-PED	LEUPROLIDE ACETATE	1993-04-16	5		Rx		o	NDA
	LUPRON DEPOT	LEUPROLIDE ACETATE	1995-12-22	3		Rx			NDA
	LUPRON DEPOT	LEUPROLIDE ACETATE	1997-03-07	1		Rx			NDA
abbvie	SURVANTA	BERACTANT	1991-07-01	1	NME	Rx		o	NDA
	BIAXIN	CLARITHROMYCIN	1991-10-31	2	NME	Rx	p		NDA
	BIAXIN	CLARITHROMYCIN	1993-12-23	2		Rx			NDA
	ULTANE	SEVOFLURANE	1995-06-07	1	NME	Rx			NDA
	NIMBEX	CISATRACURIUM BESYLATE	1995-12-15	3		Rx			NDA
	NIMBEX PRESERVATIVE FREE	CISATRACURIUM BESYLATE	1995-12-15	3		Rx			NDA
	MAXIPIME	CEFEPIME HYDROCHLORIDE	1996-01-18	3	NME	Rx			NDA
	NORVIR	RITONAVIR	1996-03-01	1	NME	Rx	p		NDA
	MAVIK	TRANDOLAPRIL	1996-04-26	3	NME	Rx			NDA
	TARKA	TRANDOLAPRIL; VERAPAMIL HYDROCHLORIDE	1996-10-22	4		Rx			NDA
	DEPACON	VALPROATE SODIUM	1996-12-30	1		Rx			NDA
	NIASPAN	NIACIN	1997-07-28	3		Rx			NDA
	NIASPAN TITRATION STARTER PACK	NIACIN	1997-07-28	3		Rx			NDA
	VICOPROFEN	HYDROCODONE BITARTRATE; IBUPROFEN	1997-09-23	1		Rx			NDA
	TEVETEN	EPROSARTAN MESYLATE	1997-12-22	2	NME	Rx			NDA
	ZEMPLAR	PARICALCITOL	1998-04-17	2	NME	Rx			NDA
	PROMETRIUM	PROGESTERONE	1998-05-14	2		Rx			NDA
	PROMETRIUM	PROGESTERONE	December 16, 1998	3		Rx			NDA
	NORVIR	RITONAVIR	June 29, 1999	1		Rx			NDA
	ANDROGEL	TESTOSTERONE	2000-02-28	3		Rx			NDA
	BIAXIN XL	CLARITHROMYCIN	2000-03-03	1		Rx			NDA
	DEPAKOTE ER	DIVALPROEX SODIUM	2000-08-04	2		Rx			NDA
	KALETRA	LOPINAVIR; RITONAVIR	2000-09-15	1	NME	Rx	p		NDA
	TEVETEN HCT	EPROSARTAN MESYLATE; HYDROCHLOROTHIAZIDE	2001-11-01	2		Rx			NDA
	ADVICOR	LOVASTATIN; NIACIN	2001-12-17	4		Rx			NDA
	SYNTHROID	LEVOTHYROXINE SODIUM	2002-07-24	12		Rx			NDA
	HUMIRA	ADALIMUMAB	2002-12-31	2		Rx			BLA
	TRICOR	FENOFIBRATE	2004-11-05	2		Rx			NDA
	ZEMPLAR	PARICALCITOL	2005-05-26	3		Rx			NDA
	KALETRA	LOPINAVIR; RITONAVIR	2005-10-28	2		Rx	p		NDA
	SIMCOR	NIACIN; SIMVASTATIN	2008-02-15	5		Rx			NDA
	TRILIPIX	CHOLINE FENOFIBRATE	2008-12-15	2		Rx			NDA
	CREON	PANCRELIPASE (AMYLASE;LIPASE;PROTEASE)	2009-04-30	5		Rx	p		NDA
	NORVIR	RITONAVIR	2010-02-10	1		Rx			NDA
	ANDROGEL	TESTOSTERONE	2011-04-29	3		Rx			NDA
	LUPANETA PACK	LEUPROLIDE ACETATE; NORETHINDRONE ACETATE	2012-12-14	2		Rx			NDA
WATSON LABS INC (a subsidary of actavis)	FIORINAL W/CODEINE	ASPIRIN; BUTALBITAL; CAFFEINE; CODEINE PHOSPHATE	1990-10-26	1		Rx			NDA
	DILACOR XR	DILTIAZEM HYDROCHLORIDE	1992-05-29	3		Rx			NDA
	CONDYLOX	PODOFILOX	1990-12-13	1		Rx	p		NDA
	ANDRODERM	TESTOSTERONE	1995-09-29	2		Rx			NDA
	KADIAN	MORPHINE SULFATE	1996-07-03	12		Rx			NDA
	FIORICET W/ CODEINE	ACETAMINOPHEN; BUTALBITAL; CAFFEINE; CODEINE PHOSPHATE	1992-07-30	1		Rx			NDA
	ALORA	ESTRADIOL	1996-12-20	4		Rx			NDA
	MICROZIDE	HYDROCHLOROTHIAZIDE	1996-12-27	1		Rx			NDA
	CRINONE	PROGESTERONE	1997-07-31	2		Rx			NDA
	TRELSTAR	TRIPTORELIN PAMOATE	2000-06-15	1	NME	Rx			NDA
	TRELSTAR	TRIPTORELIN PAMOATE	2001-06-29	1		Rx			NDA
	ALORA	ESTRADIOL	2002-04-05	1		Rx			NDA
	OXYTROL	OXYBUTYNIN	2003-02-26	1		Rx			NDA
	RAPAFLO	SILODOSIN	2008-10-08	2	NME	Rx			NDA
	GELNIQUE	OXYBUTYNIN CHLORIDE	2009-01-27	1		Rx			NDA
	TRELSTAR	TRIPTORELIN PAMOATE	2010-03-10	1		Rx			NDA
	GELNIQUE 3%	OXYBUTYNIN	2011-12-07	1		Rx			NDA
WATSON PHARMS	CONDYLOX	PODOFILOX	1997-03-13	1		Rx			NDA
HOSPIRA INC	NIPENT	PENTOSTATIN	1991-10-11	1	NME	Rx	p	p	NDA
	AMINOSYN II 10% IN PLASTIC CONTAINER	AMINO ACIDS	1991-12-19	1		Rx			NDA
	AMINOSYN II 15% IN PLASTIC CONTAINER	AMINO ACIDS	1991-12-19	1		Rx			NDA
	MORPHINE SULFATE	MORPHINE SULFATE	1992-10-30	2		Rx			NDA
	POTASSIUM CHLORIDE 10MEQ IN PLASTIC CONTAINER	POTASSIUM CHLORIDE	1992-11-30	6		Rx			NDA
	POTASSIUM CHLORIDE 20MEQ IN PLASTIC CONTAINER
	POTASSIUM CHLORIDE 30MEQ IN PLASTIC CONTAINER
	POTASSIUM CHLORIDE 40MEQ IN PLASTIC CONTAINER
	DOBUTAMINE HYDROCHLORIDE IN DEXTROSE 5% IN PLASTIC CONTAINER	DOBUTAMINE HYDROCHLORIDE	1993-09-27	4		Rx			NDA
	DOBUTAMINE HYDROCHLORIDE IN DEXTROSE 5%	DOBUTAMINE HYDROCHLORIDE	1993-09-27	3		Rx			NDA
	MAGNESIUM SULFATE IN PLASTIC CONTAINER	MAGNESIUM SULFATE	1994-06-24	5		Rx			NDA
	MAGNESIUM SULFATE IN DEXTROSE 5% IN PLASTIC CONTAINER	MAGNESIUM SULFATE	1995-07-11	2		Rx			NDA
	CORLOPAM	FENOLDOPAM MESYLATE	1997-09-23	1	NME	Rx			NDA
	LIPOSYN III 30%	SOYBEAN OIL	1998-01-13	1		Rx			NDA
	PRECEDEX	DEXMEDETOMIDINE HYDROCHLORIDE	1999-12-17	3	NME	Rx			NDA
	CALCIUM CHLORIDE 10% IN PLASTIC CONTAINER	CALCIUM CHLORIDE	2000-01-28	1		Rx			NDA
	ATROPINE SULFATE ANSYR PLASTIC SYRINGE	ATROPINE SULFATE	2001-07-09	2		Rx			NDA
	M.V.I. ADULT	ASCORBIC ACID; BIOTIN; CYANOCOBALAMIN; DEXPANTHENOL; ERGOCALCIFEROL; FOLIC ACID; NIACINAMIDE; PYRIDOXINE HYDROCHLORIDE; RIBOFLAVIN 5'-PHOSPHATE SODIUM; THIAMINE HYDROCHLORIDE; VITAMIN A; VITAMIN E; VITAMIN K	2004-01-30	1		Rx			NDA
	M.V.I. ADULT (PHARMACY BULK PACKAGE)	ASCORBIC ACID; BIOTIN; CYANOCOBALAMIN; DEXPANTHENOL; ERGOCALCIFEROL; FOLIC ACID; NIACINAMIDE; PYRIDOXINE HYDROCHLORIDE; RIBOFLAVIN 5'-PHOSPHATE SODIUM; THIAMINE HYDROCHLORIDE; VITAMIN A; VITAMIN E; VITAMIN K	2004-02-18	1		Rx			NDA
	TOPOTECAN HYDROCHLORIDE	TOPOTECAN HYDROCHLORIDE	2011-02-02	1		Rx			NDA
	DOCETAXEL	DOCETAXEL	2011-03-08	3		Rx			NDA
	GEMCITABINE HYDROCHLORIDE	GEMCITABINE HYDROCHLORIDE	2011-08-04	3		Rx			NDA
	MORPHINE SULFATE	MORPHINE SULFATE	2011-11-14	5		Rx			NDA
	HYDROMORPHONE HYDROCHLORIDE	HYDROMORPHONE HYDROCHLORIDE	2011-12-01	3		Rx			NDA
FRESENIUS	INTRALIPID 30%	SOYBEAN OIL	1993-12-30	1		Rx			NDA
	INTRALIPID 20%	SOYBEAN OIL	1996-08-07	1		Rx			NDA
	NAROPIN	ROPIVACAINE HYDROCHLORIDE	1996-09-24	4	NME	Rx			NDA
	PHOSLO	CALCIUM ACETATE	2001-04-02	1		Rx			NDA
	TOBRAMYCIN SULFATE	TOBRAMYCIN SULFATE	2004-07-14	1		Rx			NDA
	INDOMETHACIN	INDOMETHACIN	2010-03-17	1		Rx			NDA
	PHOSLYRA	CALCIUM ACETATE	2011-04-19	1		Rx		o	NDA
	LEVOTHYROXINE SODIUM	LEVOTHYROXINE SODIUM	2011-06-24	4		Rx			NDA
MAYNE Pharma (subsidary of Hospira since 2006)	DORYX	DOXYCYCLINE HYCLATE	2005-05-06	5		Rx			NDA

## Sheet: Merck
Merck	name	active ingredient	date	# variations (doses)	NME (y/n)	Rx/OTC	review?	orphan?	NDA/BLA
Organon	DESOGEN	DESOGESTREL; ETHINYL ESTRADIOL	1992-12-10	1		Rx			NDA
LIPHA	CAMPRAL	ACAMPROSATE CALCIUM	2004-07-29	1	NME	Rx	p		NDA
	FOSAMAX	ALENDRONATE SODIUM	1995-09-29	1	NME	Rx	p		NDA
	EMEND	APREPITANT	2003-03-27	3	NME	Rx	p		NDA
	CYCLESSA	DESOGESTREL; ETHINYL ESTRADIOL	2000-12-20	1		Rx			NDA
	REMERON SOLTAB	MIRTAZAPINE	2001-01-12	3		Rx			NDA
	NUVARING	ETHINYL ESTRADIOL; ETONOGESTREL	2001-10-03	1		Rx	p		NDA
	FOLLISTIM AQ	FOLLITROPIN ALFA/BETA	2004-03-23	3		Rx			NDA
	FOLLISTIM AQ	FOLLITROPIN ALFA/BETA	2005-08-26	2		Rx			NDA
	IMPLANON	ETONOGESTREL	2006-07-17	2		Rx			NDA
	SAPHRIS	ASENAPINE MALEATE	2009-08-13	2	NME	Rx			NDA
Merck	PRIMAXIN	CILASTATIN SODIUM; IMIPENEM	1990-12-14	1		Rx			NDA
	SINEMET CR	CARBIDOPA; LEVODOPA	1991-05-30	2		Rx			NDA
	VICTRELIS	BOCEPREVIR	2011-05-13	1	NME	Rx	p		NDA
	CANCIDAS	CASPOFUNGIN ACETATE	2001-01-26	2	NME	Rx	p		NDA
	ELSPAR	ASPARAGINASE	1994-02-01	1		Rx			BLA
	CETROTIDE	CETRORELIX	2000-08-11	1	NME	Rx			NDA
	CLARINEX	DESLORATADINE	2001-12-21	1	NME	Rx			NDA
	HYZAAR	HYDROCHLOROTHIAZIDE; LOSARTAN POTASSIUM	1995-04-28	3		Rx			NDA
	TRUSOPT	DORZOLAMIDE HYDROCHLORIDE	1994-12-09	1	NME	Rx			NDA
SCHERING	INTEGRILIN	EPTIFIBATIDE	1998-05-18	2	NME	Rx	p		NDA
	INVANZ	ERTAPENEM SODIUM	2001-11-21	1	NME	Rx			NDA
	PROPECIA	FINASTERIDE	1997-12-19	1		Rx			NDA
	ZETIA	EZETIMIBE	2002-10-25	1	NME	Rx			NDA
	REBETOL	RIBAVIRIN	1998-06-03	2		Rx	p		NDA
	PROSCAR	FINASTERIDE	1992-06-19	1	NME	Rx			NDA
	GANIRELIX ACETATE	GANIRELIX ACETATE	July 29, 1999	1	NME	Rx	p		NDA
	LOTRISONE	BETAMETHASONE DIPROPIONATE; CLOTRIMAZOLE	2000-12-08	1		Rx			NDA
	CYANOKIT	HYDROXOCOBALAMIN	2006-12-15	1	NME	Rx	p	o	NDA
	CRIXIVAN	INDINAVIR SULFATE	1996-03-13	2	NME	Rx	p		NDA
	STROMECTOL	IVERMECTIN	1996-11-22	1	NME	Rx			NDA
	CLARINEX	DESLORATADINE	2002-06-26	2		Rx			NDA
	SINGULAIR	MONTELUKAST SODIUM	2002-07-26	1		Rx			NDA
	COZAAR	LOSARTAN POTASSIUM	1995-04-14	3	NME	Rx			NDA
	REMERON	MIRTAZAPINE	1996-06-14	3	NME	Rx			NDA
	FOSAMAX	ALENDRONATE SODIUM	2003-09-17	1		Rx			NDA
	VYTORIN	EZETIMIBE; SIMVASTATIN	2004-07-23	4		Rx			NDA
	CLARINEX	DESLORATADINE	2004-09-01	1		Rx			NDA
	CLARINEX D 24 HOUR	DESLORATADINE; PSEUDOEPHEDRINE SULFATE	2005-03-03	1		Rx			NDA
	ASMANEX TWISTHALER	MOMETASONE FUROATE	2005-03-30	2		Rx			NDA
	FOSAMAX PLUS D	ALENDRONATE SODIUM; CHOLECALCIFEROL	2005-04-07	2		Rx			NDA
	CLARINEX-D 12 HOUR	DESLORATADINE; PSEUDOEPHEDRINE SULFATE	2006-02-01	1		Rx			NDA
	SINGULAIR	MONTELUKAST SODIUM	1998-02-20	1	NME	Rx			NDA
	NOXAFIL	POSACONAZOLE	2006-09-15	1	NME	Rx	p		NDA
	ISENTRESS	RALTEGRAVIR POTASSIUM	2007-10-12	1	NME	Rx	p		NDA
	JANUMET	METFORMIN HYDROCHLORIDE; SITAGLIPTIN PHOSPHATE	2007-03-30	2		Rx			NDA
	MAXALT	RIZATRIPTAN BENZOATE	1998-06-29	2	NME	Rx			NDA
	EMEND	FOSAPREPITANT DIMEGLUMINE	2008-01-25	1		Rx			NDA
	TEMODAR	TEMOZOLOMIDE	2009-02-27	1		Rx			NDA
	DULERA	FORMOTEROL FUMARATE; MOMETASONE FUROATE	2010-06-22	2		Rx			NDA
	ZEMURON	ROCURONIUM BROMIDE	1994-03-17	2	NME	Rx			NDA
	ISENTRESS	RALTEGRAVIR POTASSIUM	2011-12-21	2		Rx	p		NDA
	JANUMET XR	METFORMIN HYDROCHLORIDE; SITAGLIPTIN PHOSPHATE	2012-02-02	3		Rx			NDA
	LIPTRUZET	ATORVASTATIN CALCIUM; EZETIMIBE	2013-05-03	4		Rx			NDA
	NOXAFIL	POSACONAZOLE	2013-11-25	1		Rx			NDA
	ISENTRESS	RALTEGRAVIR POTASSIUM	2013-12-20	1		Rx	p		NDA
EMD SERONO	SEROSTIM	SOMATROPIN RECOMBINANT	1996-08-23	3		Rx	p	o	NDA
	SAIZEN	SOMATROPIN RECOMBINANT	1996-10-08	2		Rx		o	NDA
	GONAL-F	FOLLITROPIN ALFA/BETA	1997-09-29	2		Rx			NDA
	ZOCOR	SIMVASTATIN	1991-12-23	5	NME	Rx			NDA
	OVIDREL	CHORIOGONADOTROPIN ALFA	2000-09-20	1		Rx			NDA
	REBIF	INTERFERON BETA-1A	2002-03-07	2		Rx			BLA
	ZORBTIVE	SOMATROPIN RECOMBINANT	2003-12-01	1		Rx		o	NDA
	GONAL-F	FOLLITROPIN ALFA/BETA	2004-03-25	1		Rx			NDA
	GONAL-F RFF PEN	FOLLITROPIN ALFA/BETA	2004-05-25	3		Rx			NDA
	JANUVIA	SITAGLIPTIN PHOSPHATE	2006-10-16	3	NME	Rx			NDA
SCHERING PLOUGH	NASONEX	MOMETASONE FUROATE MONOHYDRATE	1997-10-01	1		Rx			NDA
	TEMODAR	TEMOZOLOMIDE	August 11, 1999	6	NME	Rx	p	o	NDA
	PEGINTRON	PEGINTERFERON ALFA-2B	2001-01-19	11		Rx			BLA
	CLARINEX	DESLORATADINE	2002-02-08	1		Rx			NDA
	REBETOL	RIBAVIRIN	2003-07-29	1		Rx	p	o	NDA
	CLARINEX	DESLORATADINE	2004-09-03	1		Rx	p		NDA
	EGRIFTA	TESAMORELIN ACETATE	2010-11-10	1	NME	Rx			NDA
	NOXAFIL	POSACONAZOLE	2006-10-20	1		Rx			NDA
	PEGINTRON/REBETOL COMBO PACK	PEGINTERFERON ALFA-2B; RIBAVIRIN	2008-06-13	4		Rx			BLA
	ZOLINZA	VORINOSTAT	2006-10-06	1	NME	Rx	p	o	NDA
	differnet applicants from different database :(

## Sheet: Bayer
Bayer	name	active ingredient	date	# variations (doses)	NME (y/n)	Rx/OTC	review?	orphan?	NDA/BLA
Bayer	CIPRO	CIPROFLOXACIN	1990-12-26	2		Rx			NDA
	CIPRO IN DEXTROSE 5% IN PLASTIC CONTAINER	CIPROFLOXACIN	1990-12-26	2		Rx			NDA
	BETAPACE	SOTALOL HYDROCHLORIDE	1992-10-30	4	NME	Rx	p	o	NDA
	ADALAT CC	NIFEDIPINE	1993-04-21	3		Rx			NDA
	BETASERON	INTERFERON BETA-1B	1993-07-23	1		Rx			BLA
	CLIMARA	ESTRADIOL	1994-12-22	6		Rx			NDA
	ULTRAVIST 150	IOPROMIDE	1995-05-10	5	NME	Rx			NDA
	ULTRAVIST 240
	ULTRAVIST 300
	ULTRAVIST 300 IN PLASTIC CONTAINER
	ULTRAVIST 370
	PRECOSE	ACARBOSE	1995-09-06	3	NME	Rx			NDA
	CIPRO	CIPROFLOXACIN	1997-09-26	2		Rx			NDA
	AVELOX	MOXIFLOXACIN HYDROCHLORIDE	1999-12-10	1	NME	Rx			NDA
	BETAPACE AF	SOTALOL HYDROCHLORIDE	2000-02-22	3		Rx		o	NDA
	MAGNEVIST	GADOPENTETATE DIMEGLUMINE	2000-03-10	1		Rx			NDA
	MIRENA	LEVONORGESTREL	2000-12-06	1		Rx			NDA
	AVELOX	MOXIFLOXACIN HYDROCHLORIDE	2001-04-27	1		Rx			NDA
	YASMIN	DROSPIRENONE; ETHINYL ESTRADIOL	2001-05-11	1		Rx			NDA
	AVELOX IN SODIUM CHLORIDE 0.8% IN PLASTIC CONTAINER	MOXIFLOXACIN HYDROCHLORIDE	2001-11-30	1		Rx			NDA
	ULTRAVIST (PHARMACY BULK)	IOPROMIDE	2002-09-20	3		Rx			NDA
	FINACEA	AZELAIC ACID	2002-12-24	1		Rx			NDA
	LEVITRA	VARDENAFIL HYDROCHLORIDE	2003-08-19	4	NME	Rx			NDA
	CIPRO XR	CIPROFLOXACIN; CIPROFLOXACIN HYDROCHLORIDE	2003-08-28	2		Rx			NDA
	CLIMARA PRO	ESTRADIOL; LEVONORGESTREL	2003-11-21	1		Rx			NDA
	MENOSTAR	ESTRADIOL	2004-06-08	1		Rx			NDA
	ANGELIQ	DROSPIRENONE; ESTRADIOL	2005-09-28	2		Rx			NDA
	NEXAVAR	SORAFENIB TOSYLATE	2005-12-20	1	NME	Rx	p	o	NDA
	YAZ	DROSPIRENONE; ETHINYL ESTRADIOL	2006-03-16	1		Rx			NDA
	DESONATE	DESONIDE	2006-10-20	1		Rx			NDA
	EOVIST	GADOXETATE DISODIUM	2008-07-03	2	NME	Rx			NDA
	NATAZIA	DIENOGEST; ESTRADIOL VALERATE	2010-05-06	1	NME	Rx			NDA
	STAXYN	VARDENAFIL HYDROCHLORIDE	2010-06-17	1		Rx			NDA
	BEYAZ	DROSPIRENONE; ETHINYL ESTRADIOL; LEVOMEFOLATE CALCIUM	2010-09-24	1		Rx			NDA
	SAFYRAL	DROSPIRENONE; ETHINYL ESTRADIOL; LEVOMEFOLATE CALCIUM	2010-12-16	1		Rx			NDA
	GADAVIST	GADOBUTROL	2011-03-14	6	NME	Rx			NDA
	STIVARGA	REGORAFENIB	2012-09-27	1	NME	Rx	p		NDA
	SKYLA	LEVONORGESTREL	2013-01-09	1		Rx			NDA
	STIVARGA	REGORAFENIB	2013-02-25	1		Rx	p		NDA
	XOFIGO	RADIUM RA-223 DICHLORIDE	2013-05-15	1	NME	Rx	p		NDA
	ADEMPAS	RIOCIGUAT	2013-10-08	5	NME	Rx	p		NDA
Berlex Lab	LEUKINE	SARGRAMOSTIM	1991-03-05	2		Rx			NDA
	CLIMARA PRO	ESTRADIOL; LEVONORGESTREL	2005-12-27	1		Rx			NDA
subsidary since 2000)

[truncated: 2 more sheets: Eli Lilly, BSM]
