# Supplementary material for: The moderating role of absorptive capacity and the differential effects of acquisitions and alliances on Big Pharma firms' innovation performance
Source: PLoS One. 2017 Feb 23;12(2):e0172488. doi: 10.1371/journal.pone.0172488 (PMC5322930; doi:10.1371/journal.pone.0172488)
Supplement: S2 File — This file includes the collected data on acquisitions by big pharma firms as analyzed for this study. (XLSX) [file pone.0172488.s002.xlsx]

## Sheet: acquistions_1990
ACQ:1990
company	subsidiary	name acquired company	#	alliance/acquisition	Deal value (mil$)	stake equity	target state	country	industry (high-tech) code	Target SIC code	company description	reliable: tp or p?	deal info
J&J	Iolab Corp	MedChem-Hyaluronic Acid Bus	1	acq	na	na	na	US		2833	Manufacture pharmaceuticals	yes	Iolab, a unit of Johnson & Johnson, acquired the hyaluronic acid business of MedChem. Terms were not disclosed.
	Centocor Inc	Invitron-St Louis Assets	2	acq	6	100	Missouri	US		2836	Manufacture mammalian cell culture systems and related protein products	yes	Centocor acquired the St Louis assets of Invitron, 58%- owned by Monsanto, for $6 mil. As part of the transaction, Centocor purchased $16 mil of Invitron's debt held by Monsanto for $2.8 mil, and then cancelled it.
	Janssen Pharmaceutica Inc	CYCLEX Inc	3	acq	0.45	100	na	US		2834	Manufacture encapsulation products for oral therapeutics	yes	Janssen Pharmaceutica, a unit of Janssen Pharm, acquired CYCLEX for $450,000.
Pfizer	Synbiotics Corp	Cryschem Inc	4	acq	na	100	California	US		2834	Manufacture prescription pharmaceuticals intended for final consumption, including biotech products and antibiotics	yes	US - SynbioticsCorp acquired Cryschem Inc and planned to merge the company with its subsidiary, Immuno Pharmaceutics
	Unisyn Fibertec Corp (Synbiotics Corp)	CD Medical Inc-Biotech Project	5	acq	na	100	na	US		2836	Manufacture biotech products	yes	Unisyn Fibertec, a unit of Synbiotics, acquired the biotech project of CD Medical, a subsidiary of Dow Chemical.
	Unisyn Fibertec Corp	Vista Biologicals-Assets	6	acq	na	100	California	US		8071	Provide animal cell preparation services	yes	Unisyn Fibertec, a unit of Synbiotics, agreed to acquire assets of Vista Biologicals, including technology and equipment for production of animal cells. Terms were not disclosed.
Roche	Roche Holding AG	Genentech Inc	7	acq	1530	60.3	California	US		2836	Manufacture and develop pharmaceuticals based on recombinant DNA technology and gene splicing	yes	Roche Holding acquired a 60% interest in Genentech for $1. 53 bil. Roche purchased 42.5 mil shares for $36 per share and 22 mil newly issued shares in exchange for a guaranteed investment of $491. 5 mil. Roche also received a 5-year option to purchase the remaining shares at prices ranging from $38 per share to $60 per share. Independent of the option, Roche acquired the right to purchase, in the…
	Chugai Pharmaceutical Co Ltd	Vertex Pharmaceuticals Inc	8	acq	na	5	Massachusetts	US		2834	Vertex Pharmaceuticals Inc, located in Cambridge, Massachusetts, is a biotechnology company. It is engaged in the business of discovering and developing small molecule drugs for the treatment of serious diseases. The company has a number of drug candidates in development, including compounds targeting hepatitis C virus (HCV) infection, rheumatoid arthritis (RA), cystic fibrosis, cancer, pain and …	yes	As part of their joint venture agreement, Chugai Pharmaceutical acquired a 5% stake in Vertex Pharmaceuticals. Terms were not disclosed.
GSK	Glaxo Holdings PLC	Advanced Biomedical Industries	9	acq	na	5	na	Egypt		2834	Manufacture and wholesale medicines	yes	Glaxo was to acquire a 51% interest in Advanced Biochemical Industries. The price was not disclosed but was generally believed to be less than 10 mil British pounds ($17 mil US).
	SmithKline Beecham Clinical	Medical Testing Laboratory	10	acq	na	100	Pennsylvania	US		8071	Operate medical laboratory	yes	SmithKline Beecham Clinical Laboratories, a unit of SmithKline Beecham, acquired Medical Testing Laboratory
	Block Drug Co	Chemex Pharmaceuticals-Actinex	11	acq	10	100	Colorado	US		8731	Develop pharmaceuticals	yes	Block Drug acquired Actinex from Chemex Pharmaceuticals for up to $10 mil in performance contingent cash and royalties made payable from September 1990 to September 1993.
	Glaxo Holdings PLC	Merrell Dow-Philippines	13	acq	na	100	na	Philippines		2834	Manufacture pharmaceuticals	yes	Glaxo Holdings acquired the Phillippines operations of Merrell Dow. Terms were not disclosed.
	Glaxo Canada Inc	IAF BioChem International Inc	14	acq	21.9	10	na	Canada		8731	Provide pharmaceutical research services; manufacture vaccines	yes	Glaxo Canada (GC), a unit of Glaxo Holdings, acquired a 10% partial stake in IAF BioChem International consisting of 2 mil common shares for a total of 25.5 mil Canadian dollars. GC paid C$12 ($10.30) per share for the initial 1 mil shares, or C$12 mil ($10.3 mil). GC then paid between C$12.5 and 13.5 ($10.73 to $11.58) per share over 18 months from Nov 1990 for a further 1 mil shares, or up to C…
	Glaxo Canada Inc	IAF BioChem International Inc	15	acq	26.8	11	na	Canada		8731	Provide pharmaceutical research services; manufacture vaccines	yes	Glaxo Canada, a unit of Glaxo Holdings, acquired 2, 000,000 common shares, or 10% of the shares outstanding, of IAF BioChem International for 31.2 mil Canadian dollars ($26.8 mil US), or C$15.6 ($13.4) in cash per share, through the exercise of an option. The option was granted in conjunction with a transaction whereby Glaxo acquired an additional 10% stake in IAF BioChem.
Novartis	Ciba-Geigy AG	Bristol-Myers-Animal Prods Bus	16	acq	na	100	na	Canada		2834	Manufacture veterinarian pharmaceutical preparations	yes	Ciba-Geigy acquired Bristol- Meyers' animal health products businesses. Terms were not disclosed. In 1989, the businesses had sales of nearly $40 bil. The agreement covered the operations in Asia, Australia, Canada and Latin America. American Home Products had acquired the operations in the US in November, 1987 and Ciba acquired the Western European rights to the businesses in 1984. The 170 emplo…
	Ciba-Geigy AG	Tanox Inc	17	acq	na	100	Texas	US		2836	Biotechnology company	yes	Ciba-Geigy acquired a minority stake in Tanox Biosystems. The pact called for Ciba-Geigy to make payments to Tanox as part of an agreement that also called for the two companies to jointly develop anti-allergic agents.
	Sandoz Pharma SAE(Sandoz AG)	Laboritorios Cinfa(Infarco)	18	acq	na	10.3	na	Spain		2834	Manufacture pharmaceutical products	yes	Sandoz Pharma, the Barcelona based subsidiary of Sandoz AG agreed to acquire a share in Laboratorios Cinfa, a subsidiary of InFarco.
Sanofi-Aventis	Rhone-Poulenc SA	Rorer Group Inc			3476	67.99	Pennsylvania	United States	General Pharmaceuticals	2834	William H. Rorer, founder of William H. Rorer, Inc., established his pharmaceutical business in Pennsylvannia at the beginning of the 20th century. The small business was passed from father to son when Gerald F. Rorer assumed responsibility in administrating the company. The younger Rorer, graduating from Haverford College in 1929 and the Philadelphia College of Pharmacy and Science in 1931, is r…		Rhone-Poulenc (RP) acquired a 68% stake in Rorer Group in a deal valued at $3.476 bil. RP completed a $78 per share cash tender offer for 21,629, 061 Rorer shares. RP acquired 24 mil additional Rorer shares in exchange for RP's human pharmaceutical business, valued at $49.25 per share based on Rorer's stock price before negotiations were disclosed. Rorer also paid RP $20 mil in cash and assumed $…
	Rhone-Poulenc SA	Roussel-Uclaf SA			614.467	35	Foreign	France	Surgical Instruments/Equipment General Pharmaceuticals	2834	Roussel Uclaf SA, a pharmaceutical company, manufactures healthcare, chemical, animal health, agro-chemical and environmental and related products. The company is based in Romainville, France. It operates as a subsidiary of Hoechst GmbH.		French state-owned Rhone- Poulenc acquired a 35% stake in Roussel-Uclaf, a unit of Hoechst, from the French government, for an estimated value of 3.5 bil French francs ($614.5 mil US). The transfer from the government effectively completed the restructuring of the government's portfolio of chemical companies. It would also provide a partner for Rhone-Poulenc in the pharmaceutical business. The go…
	Hoechst AG	Biotechnology Australia Ltd			na	50	Foreign	Australia	Primary Business not Hi-Tech	2836	Prana Biotechnology Limited researches and develops therapeutic drugs for the treatment of neurological disorders in Australia. It primarily focuses on the Alzheimer‘s, Parkinson‘s, and Huntington‘s diseases, as well as various cancer and age-related macular degeneration. The company’s product line includes PBT2, which is in Phase IIb clinical trials for the treatment of Alzheimer’s disease, as w…		Hoechst acquired a 50% share in Biotechnology Australia. As a result Hoechst's subsidiary Hoechst Australia became an equal partner with Biotechnology Australia.
	Hoechst Celanese Corp(Hoechst)	Union Carbide C&P-PAE Business			na	100	Connecticut	United States	Primary Business not Hi-Tech	2869	Union Carbide Chemicals & Plastics Company, Inc. engages in the manufacture and sale of chemicals and plastic materials. The company is based in Danbury, Connecticut. Union Carbide Chemicals & Plastics Company, Inc. operates as a subsidiary of Union Carbide Corporation.		Hoechst Celanese, a subsidiary of Hoechst, acquired the primary alcohol ethoxylates business of Union Carbide Chemicals and Plastics, a unit of Union Carbide. Terms were not disclosed.
	Roussel-Uclaf SA	Laboratoires Soekami-Lefrancq			na	100	Foreign	France	General Pharmaceuticals	2834	Pharmaceutical preparations		Roussel-Uclaf, a subsidiary of Hoechst, acquired Laboratories Soekami-Lefrancq, a unit of Societe OHF d'Etudes & de Participations.
	Fisons PLC	Fujisawa-Fisons KK			19.731	15	Foreign	Japan	General Pharmaceuticals	2834	As of 04/01/2005, Fujisawa Pharmaceutical Co. was acquired by Yamanouchi Pharmaceutical Co. Fujisawa Pharmaceutical Company Limited, through its subsidiaries, engages in the pharmaceutical business, including ethical pharmaceutical and OTC drugs. It has operations mainly in North America, Europe, and Asia. The company’s products include Prograf®, Protopic®, Adenoscan®, AmBisome®, Funguard®, Cefzo…		Fisons increased its interest Fujisawa-Fisons, its 50-50 joint venture with Fujisawa Pharmaceutical, to 65% by acquiring an extra 15% from Fujisawa Pharmaceutical for 3 bil Japanese yen ($20 mil US). Fisons planned to oversee the venture's expansion through the introduction of new drugs like Tilade and Dopacard.
	Rhone-Poulenc SA	A Nattermann & Cie(Rhone-Poul)			na	100	Foreign	Germany	Primary Business not Hi-Tech	2834	Die A. Nattermann & Cie. GmbH ist ein Arzneimittelunternehmen mit einer über 100-jährigen Geschichte am Standort Köln. Die Tochtergesellschaft der französischen Sanofi-Aventis Gruppe, einem weltweit führenden Pharma-Unternehmen (Nr. 1 in Europa, Nr. 3 weltweit), beschäftigt über 440 Mitarbeiter mit der Herstellung von Arzneimitteln. Vom BioCampus Cologne aus beliefert A. Nattermann & Cie. GmbH we…		French state-owned Rhone- Poulenc acquired a Nattermann & Cie.
	IG Laboratories Inc	Genetic Associates of Miami			na	100	Florida	United States	Primary Business not Hi-Tech	8071	Genetics Associates, Inc. provides a full-range of clinical cytogenetic services to private physicians, hospitals and laboratories throughout the United States. Located in Nashville, Tennessee, our reputation is built on high quality banding, expert chromosome analysis and fast turn-around times. Our laboratory is College of American Pathology (CAP) and CLIA certified and is licensed by the state…		IG Laboratories, a subsidiary of Genzyme, acquired Genetic Associates of Miami. Terms were not disclosed.
	Hoechst Celanese Corp(Hoechst)	Hercules-Polypropylene Tech			na	100	Unknown	United States	Primary Business not Hi-Tech	2869	Hercules Incorporated manufactures and markets chemical specialties used in making products for home, office, and industrial markets. It operates in two segments, Paper Technologies and Ventures (PTV), and Aqualon Group (Aqualon). The PTV segment offers functional performance chemicals, process treatment chemicals, pulping chemicals, water treatment chemicals, lubricants, and building and convert…		Hoechst Celanese, a subsidiary of Hoechst, acquired Hercules' polypropylene cigarette filter tow technology and certain related assets. Terms were not disclosed. The acquired operations were to be incorporated over time into Hoechst's ongoing research and development activities at the Dreyfus Research Park in Charlotte, NC.
	Rhone-Poulenc Rorer Inc	Laboratoires Roger Bellon			98.992	21.7	Foreign	France	Primary Business not Hi-Tech	2834	FULL LINE OF PHARMACEUTICAL PREPARATIONS, HYGIENIC PREPARATIONS, MATERIALS FOR DRESSINGS AND BANDAGES, AND MEDICATED AND DISINFECTANT DENTAL PREPARATIONS		Rhone-Poulenc Rorer, a unit of French state-controlled Rhone Poulenc, raised its stake in Laboratoires Roger Bellon to 97.7% from 76% in a a 10-for-1 share swap offer valued at 505.5 mil French francs ($99 mil US). The bid valued Roger Bellon's shares at 3140 francs ($615), based on Rhone-Poulenc Rorer's closing share price of $61.50 (314 francs) per share on the New York Stock Exchange on Oct 8,…
	Genzyme Corp	IG Technologies Inc			3	3	Indiana	United States	General Pharmaceuticals Other Biotechnology Surgical Instruments/Equipment	2834	Integrated Genetics is engaged in research and development for medical applications of recombinant DNA, producing proteins by genetic engineering, and developing DNA diagnostic kits. The firm was founded in March 1981 and is based in the United States.		Genzyme raised its stake in IG Laboratories from 54% to 57% by acquiring 573,000 common shares for $3.0 mil, or $5.23 per share. IG Laboratories planned to use the net proceeds from the transaction to help fund future acquisitions and expansion.
	Genzyme Corp	Neozyme Corp-Vianian Enzyme,Fe			49	100	Massachusetts	United States	Medicinal Chemicals In-Vivo Diagnostic Products In-Vitro Diagnostic Products Research & Development Firm	8731	Neozyme International, Inc. manufactures and sells biocatalysts. It offers Ecosystem Plus, a formulation that works as a catalyst in the presence of oxygen and water to promote and accelerate the natural biodegradation process of raw sewage and waste water. The company also manufactures catalytic enzymes for bilge water treatment, industrial metal and glass cleaning, grease traps and septic tanks…		Genzyme exercised its option to acquire the Vianain enzyme and fetal cell separation and analysis development program rights and technology of Neozyme for $49 mil in cash. The option had been granted in October 1990.
	IG Laboratories Inc	Odyssey Biomedical Corp			na	100	New York	United States	Primary Business not Hi-Tech	8071	medical devices	medical devices	IG Laboratories, a unit of Genzyme, acquired Odyssey Biomedical. Terms were not disclosed. The new entity was to retain the name IG Laboratories.
AstraZeneca	NON
Abbott	Abbott Laboratories	Exact Science Inc			na	100	Florida	United States	General Pharmaceuticals Medicinal Chemicals Vaccines/Specialty Drugs Other Biotechnology	2834	EXACT SCIENCE, INC. is an Domestic for Profit business incorporated in Florida, USA on January 21, 1987. Their business is recorded as Inactive. It is not part of a group. The company was incorporated 27 years ago.		Abbott Laboratories acquired Exact Sciences.
Merck	Merck & Co-European Prescript	EI du Pont de Nemours-Pharm			1250	100	Delaware	United States	Primary Business not Hi-Tech	2834	E. I. du Pont de Nemours and Company operates as a science and technology based company worldwide. Its Agriculture segment provides corn hybrid, soybean, canola, sunflower, sorghum, inoculants, wheat, and rice seed products under the Pioneer brand; and herbicides, fungicides, and insecticides. The company’s Electronics and Communications segment supplies materials and systems, including photopoly…		Merck and EI du Pont Nemours merged pharmaceutical operations to form a 50-50 jointly-owned company in a deal valued at an estimated $1.25 bil based on half the value of the total contributed assets of $2.5 bil. Under the agreement, Merck combined its management and research, as well as its European prescription rights, with EI du Pont's pharmaceutical operations. Completion of the deal had been …
Bayer	Schering Berlin Inc	Codon Pharmaceuticals Inc			79	100	Maryland	United States	General Pharmaceuticals	2834	Codon Pharmaceuticals Inc. focuses on human genome technologies to discover and develop new pharmaceuticals for the repair of damage in human genes. Our therapeutic products are used for cancer, inherited disorders & infections.		Schering Berlin, a subsidiary of Schering, acquired Codon for $79 mil, based on estimates by industry analysts.
	Schering AG	Undisclosed Biotechnology Co			100	100	Unknown	United States	Primary Business not Hi-Tech	8733	Undisclosed		Schering acquired an undisclosed US biotechnology firm for what industry analysts estimated to be $100 mil.
Eli Lilly	Eli Lilly & Co	Glycomed Inc			4	8	California	United States	Other Biotechnology Medicinal Chemicals Research & Development Firm	8731	Glycomed Incorporated develops pharmaceutical products based on complex carbohydrates. The company's products are used in the treatment of inflammatory disorders and cancer. The company was founded in 1987 and is based in San Diego, California. As of May 18, 1995, Glycomed Incorporated operates as a subsidiary of Ligand Pharmaceuticals Incorporated.		Eli Lilly acquired an 8% stake in Glycomed for $4 mil.
BMS	Bristol-Myers Squibb Co	UPSA			79.939	33.56	Foreign	France	General Pharmaceuticals Over-The-Counter Drugs	2834	The Union de pharmacologie scientifique appliquée (UPSA) was a French pharmaceutical group independent from 1935-1994, till acquisition by Bristol Myers Squibb.It was founded in Agen in 1935 by Dr Camille Bru. Following the founder's death in 1958 the group was run by his son Jean Bru till his own death 1989, and then by Jean Bru's widow Nicole Bru, née Magniez, from 1989 till 1994.[1] The Fondat…		Bristol-Myers Squibb acquired a 33.56% stake in Union Pharmacologique Scientifique Appliquee (UPSA) for an estimated 423 mil French francs ($80 mil US). The agreement was subject to approval by the French government and gave Bristol- Myers Squibb three out of seven seats on UPSA board of directors. Bristol-Myers later exercised its option option to acquire the whole company.
	Bristol-Myers Squibb Co	UPSA			na	66.44	Foreign	France	General Pharmaceuticals Over-The-Counter Drugs	2834	The Union de pharmacologie scientifique appliquée (UPSA) was a French pharmaceutical group independent from 1935-1994, till acquisition by Bristol Myers Squibb.It was founded in Agen in 1935 by Dr Camille Bru. Following the founder's death in 1958 the group was run by his son Jean Bru till his own death 1989, and then by Jean Bru's widow Nicole Bru, née Magniez, from 1989 till 1994.[1] The Fondat…		Bristol-Myers Squibb (BMS) exercised its option, which was granted in August 1990, to acquire the 66.44% of Union Pharmacologique Scientifique Appliquee that it did not already own. In December 1990, BMS acquired a 33.56% stake in UPSA Group. The stake purchase, which received French governmental approval, gave Bristol-Myers three out of seven seats on UPSA Group's board of directors.

## Sheet: acquisitions_1991
ACQ: 1991
company	subsidiary	name acquired company	#	alliance/acquisition	Deal value (mil$)	stake equity %	target state	country	industry (high-tech) code	Target SIC code	company description	deal info
J&J		Gene shears pty ltd	1	acq	na	na	na	Australia		8731	Provides agricultural services. Seems to be involved in some medical research as well (eg HIV)	No disclosure on details of deal
	Centocor Inc	Tocor Inc	2	acq	na	na	Pensylvania	US		8731	research and development pharmaceuticals
	J&J Merck Consumer Pharmaceuticals	Woelm Pharma GmbH	3	acq	90,0	100	na	Germany		2834	Manufacture pharmaceuticals	Joint venture between J&J and Merck acquired certain assets of Woelm
	Centocor Inc	Enzytech Inc	4	acq/allia	2,5	0.11	Massachussets	US		2834	Manufacture monoclonal antibody pharmaceutical products; provide commercial physical research services
	California Biotechnology inc	Metabolic Biosystems inc	5	acq	7,14	100	California	US		2834	Manufacture pharmaceutical; provide biological research services	Acquired the remaining 20% which it not owned yet
	Centocor Inc	Corvas International Inc	6	alliance/agreement		20	California	US		2834	Manufacture pharmaceuticals, including novel therapeutics that address large markets such as cardiovascular disease, stroke and cancer	Centocor agreed to raise its stake in Corvas International from 7% to 20% as part of a strategic alliance agreement to jointly develop and commercialize antibody products
Pfizer	American Cyanamid Co (Wyeth)	Porton Intl-IGB Products Bus	7	acq	na	1	na	UK		2869, 5169	Manufactures pharmaceuticals	American Cyanamid agreed to acquire the IGB Products Business of Porton International
	Pherrowet (Cultor Oy)	Nordvacc Biotech AB	8	acq	na	100	na	Sweden		2836	Manufacture veterinary vaccines and medicines	Pherrovet, a unit of Cultor's Ewos subsidiary, acquired Nordvacc Biotech
Roche (Holding AG)	Roche Holding AG	Nicholas(Nicholas Kiwi AU)	9	acq	821	100	na	Netherlands		2834	Manufacture over-the-counter drugs	Roche Holding acquired Nicholas from Nicholas Kiwi Pty, a unit of Sara Lee, for 1.616 bil Dutch guilders ($821 mil US) through a multi- stage auction. The purchase price was subject to adjustments, special considerations, and assumption of liabilities. The transaction had been subject to governmental approvals, and only affected Nicholas Kiwi's health care operations.
	Hoffmann-La Roche Inc	Cetus Corp-GeneAmp Polymerase	10	acq	330	100	California	US		8731	Provide polymerase chain reaction research and development services	Hoffman-La Roche, a unit of F Hoffman-La Roche, acquired the GeneAmp polymerase chain reaction technology from Cetus for $330 mil. Consideration was satisfied with a $300 mil cash payment plus up to $30 mil in royalties. The acquisition had been a condition of the proposed Chiron and Cetus merger. A Delaware court denied a motion by Eastman Kodak to prevent the sale of GeneAmp.
	Syntex Corp	TheraTech Inc	11	acq	na	100	Utah	US		2834	Research and development firm engaged in the development of drug delivery systems, specializing in research on transdermal patches	Syntex agreed to acquire an equity stake in TheraTech
	Genentech Inc	Xenova Ltd	12	acq	10.94	100	na	UK		8731	Provide biological research services	UK - Genentech Inc (GI) of the US, a unit of Roche Holding AG's Roche Holdings Inc subsidiary, agreed to acquire an unspecified two- stage equity investment in Xenova Ltd (XL), a Berkshire- based biotechnology company, for a sweetened 6.25 mil British pounds ($10.944 US). Originally, GI planned to acquire XL for up to 5.71 mil British pounds ($10 mil US). The equity investment was to made in conj…
	Boehringer Mannheim Corp (Corange Ltd)	Microgenics Corp	13	acq	na	100	California	US		2835	Manufacture and wholesale diagnostic reagents and immunoassay products based on its genetically engineered, non-isotopic CEDIA technology, as well as drugs of abuse, therapeutic drug monitoring, and thyroid test products; provide drugs of abuse and immunosuppressive drug monitoring and testing services	Boehringer Mannheim Corp, a unit of Boehringer Mannheim GmbH, acquired Microgenics. Terms were not disclosed.
	Roche Biomedical Laboratories	CompuChem Corp	14	acq	71.9	100	North Carolina	US		8071	Provide environmental and urinalysis testing services	Roche Biomedical, a unit of the Hoffman-La Roche subsidiary of Roche Holding acquired CompuChem for $9.75 in cash per share, or a total of $71.9 mil. Roche Biomedical was also granted an option to acquire 34.3% of CompuChem's common stock at $9.75 per share through a lockup agreement. CompuChem had announced in April 1991 that it had retained Kidder Peabody to evaluate alternatives, which include…
GSK	Genelabs Asia(Pte)Ltd	Diagnostic Biotechnology Pte	15	acq	na	49.3	na	Singapore		2835	Manufacture diagnostic tests	Genelabs Asia, a unit of Genelabs Technologies, obtained warrants in February and December 1991 to acquire 11.1 mil new shares, or about 49.3% of the enlarged share capital, in Diagnostic Biotechnology. In January 1992, Genelabs acquired 2.5 mil shares, or about 22% of the existing share capital, of Diagnostic. If exercised, the warrants would give Genelabs a 60.4% of the enlarged share capital o…
	Genelabs Technologies Inc	American Biotech Resources Inc	16	acq	na	100	na	US		2834	Manufacture pharmaceuticals; provide biotechnological services	Genelabs Technologies acquired American Biotech Research.
	SR One Ltd	RIBI ImmunoChem Research Inc	17	acq	1.7	11.46	Montana	US		2835	Manufacture diagnostic tests	Genelabs Asia, a unit of Genelabs Technologies, obtained warrants in February and December 1991 to acquire 11.1 mil new shares, or about 49.3% of the enlarged share capital, in Diagnostic Biotechnology. In January 1992, Genelabs acquired 2.5 mil shares, or about 22% of the existing share capital, of Diagnostic. If exercised, the warrants would give Genelabs a 60.4% of the enlarged share capital o…
Novartis	Ciba-Geigy Ltd(Ciba-Geigy AG)	Zyma SA	18	acq	na	20	na	Switzerland		2833	Manufacture and wholesale pharmaceuticals; holding company	Ciba-Geigy AG merged its Ciba-Geigy Ltd unit with Zyma, a company in which it held an 80% stake, by acquiring the remaining 20% of Zyma. Under the terms of the transaction, Ciba-Geigy Ltd exchanged one of its registered shares for every two Zyma shares.
	Ciba-Geigy AG	Sclavo SpA-Vaccine Business	19	acq	na	100	na	Italy		2836	Manufacture vaccination products	Ciba-Geigy acquired the vaccine business of Sclavo, a unit of Marcucci Group. Terms of the acquisition were not disclosed. Upon completion of the deal, Chiron took a 50% interest in the vaccine business for 73.6 bil Italian lire ($64.4 US). The operation was to be run as a joint venture.
	Chiron Corp	Cetus Corp	20	acq	333	100	California	US		8731	Provide pharmaceutical and biomedical research services; manufacture pharmaceuticals	Chiron merged with Cetus in a stock swap valued at $332. 918 mil. Chiron exchanged .3 of its shares for each Cetus share in addition to assuming $145 mil of Cetus' liabilities. Based on Chiron's closing stock price of $15.187 on Jul 19, the last full trading day prior to the announcement, each Cetus share was valued at $. Cetus also sold its GeneAmp polymerase technology to Hoffman-La Roche. In N…	Cetus Corporation was one of the first biotechnology companies. It was established in Berkeley, California in 1971, but conducted most of its operations in nearby Emeryville. Before merging with another company in 1991, it developed several significant pharmaceutical drugs as well as a revolutionary DNA amplification technique. Cetus was founded in 1971 by Ronald E. Cape[1], Peter Farley, and Nob…
	Ciba Consumer Pharmaceuticals	Boehringer Ingelheim Pharm	21	acq	na	100	na	Germany		2834	The Ciba Consumer Pharmaceuticals unit of Ciba- Geigy Pharmaceuticals, a unit of Ciba-Geigy, acquired the nasal decongestant business from Boehringer Ingelheim Pharmaceuticals, a unit of Boehringer Ingelheim International. Terms were not disclosed. The nasal decongestant business included Nostril and Nostrilla.	The Ciba Consumer Pharmaceuticals unit of Ciba- Geigy Pharmaceuticals, a unit of Ciba-Geigy, acquired the nasal decongestant business from Boehringer Ingelheim Pharmaceuticals, a unit of Boehringer Ingelheim International. Terms were not disclosed. The nasal decongestant business included Nostril and Nostrilla
	Ciba-Geigy AG	Litpharm	22	acq	na	100	na	Switzerland		2834	Manufacture pharmaceuticals	Ciba-Geigy acquired an undisclosed minority stake in Litpharm
	CIBA Corning Diagnostics Corp	Australian Diagnostics Corp	23	acq	na	100	na	Australia		2835	Manufacture diagnostic products	CIBA Corning Diagnostics, a unit of the CIBA-GIEGY Corning subsidiary of CIBA- GEIGY AG's CIBA-GEIGY Corp, acquired Australian Diagnostics.
	Ciba-Geigy AG	Noven Pharmaceuticals Inc	24	acq	na	100	Florida	US		8731	Provide commercial laboratory research services	Ciba-Geigy was granted warrants to acquire an equity stake in Noven Pharmaceuticals. Ciba-Geigy was also granted on option to acquire additional warrants in the future to purchase Noven common stock. Terms were not disclosed.
	Sandoz Pharma AG(Sandoz AG)	Genetic Therapy Inc	25	acq	23.5	6.53	Maryland	US		2836	Develop delivery systems for human gene therapy;Provide research services	Sandoz Pharma acquired a 6. 5% stake in Genetic Therapy and agreed to provide the company with a capital infusion in a deal valued at $23.5 mil. Sandoz acquired 470,357 shares at $21.26 per share in a privately negotiated transaction for a total of $10 mil. Sandoz was to also infuse Genetic Therapy with $13.5 mil for research and development of various projects
	Allied Colloids Group PLC	Hydrolabs Inc	26	acq	18	100	New Jersey	US		2869	Manufacture industrial organic chemicals	Allied Colloids Group acquired Hydrolabs for $18 mil
	Ciba-Geigy AG	Isis Pharmaceuticals Inc	27	acq	8.5	100	California	US		2836	Biotechnology company	Ciba-Geigy acquired an undisclosed minority stake, or Series C convertible preferred stock, in Isis Pharmaceuticals for $8.5 mil in a privately negotiated transaction.
	Sandoz AG	SyStemix Inc	28	acq	391.8	58.46	California	US		2836	Manufacture and develop cellular processes and products for the treatment of toxic side effects from chemotherapy and other medical therapies	Sandoz acquired a 58.5% interest, or 5,993,827 common shares, in SyStemix for $391. 8 mil. Sandoz purchased 4,011, 684 shares through a tender offer at $70 per share in cash, or $280.8 mil. Sandoz also acquired 1,982,143 newly issued SyStemix shares at $56 per share, or $111 mil. Sandoz was permitted to bid for 100% of SyStemix at any time after 3 years following the closing, but only if its offe…	SyStemix, Inc. was acquired by Novartis AG. SyStemix, Inc. completed a merger with Novartis Biotech Holding Corp., an indirect wholly owned subsidiary of Novartis, Inc., pursuant to which SyStemix became an indirect wholly owned subsidiary of Novartis. Previously, SyStemix, Inc. was engaged in the development of cellular and cell-based gene therapies for cancer, AIDS, and genetic diseases based o…
	Chiron Corp	Sclavo SpA-Vaccine Business	29	acq	64.4	50	na	Italy		2836	Manufacture vaccination products	Chiron formed a joint venture with Ciba-Geigy by acquiring a 50% stake in the vaccine business of Sclavo, a unit of Marcucci Group for 73. 6 bil Italian lire ($64.4 mil US). Initially Ciba-Geigy acquired the entire vaccine business of Sclavo, after which it offered a 50% interest in the business to Chiron. During preliminary negotiations, Chiron had planned to take only a 19.9% stake in the ventu…
	Ciba-Geigy AG	Marsam Pharmaceuticals Inc	30	acq	5.3	10	New Jersey	US		2834	Manufacture generic drug products	Ciba-Geigy (CG) acquired a 10% stake in Marsam Pharmaceuticals for $10 mil. In June 1995, CG reduced its stake to 5.36%, or 592,352 common shares. In July 1995, CG rediced its stake to 4.73%, or 522,352 shares.
Sanofi
	Roussel-Uclaf SA	Koninklijke Gist-Steroid Bus			na	100	Foreign	Netherlands	Primary Business not Hi-Tech	2834	DSM[2] (in full Koninklijke DSM N.V., or Royal DSM[3]) is a Dutch-based multinationallife sciences and materials sciences company. DSM's global end markets include food and dietary supplements,[4] personal care, feed,[5] medical devices,[6] automotive,[7]paints,[8] electrical and electronics, life protection, alternative energy and bio-based materials.[9]	Roussel-Uclaf, a unit of Hoechst, acquired the bulk pharmaceutical steroids business of Royal Gist- Brocades. Roussel-Uclaf offered an unknown amount of cash and royalties. Roussel- Uclaf acquired technology, patents and procedures, but no physical assets of the business.
	Pasteur Merieux(Inst Merieux)	Transgene			na	66.67	Foreign	France	General Pharmaceuticals Medicinal Chemicals Vaccines/Specialty Drugs Other Biotechnology	2834	Transgene S.A., a biopharmaceutical company, engages in the research, design, development, and manufacture of therapeutic vaccines and immunotherapeutic products to treat cancers and chronic infectious diseases. Its principal products under Phase II clinical trials include TG4010 for the treatment of metastatic non-small cell lung cancer in combination with chemotherapy; Pexa-Vec primarily for th…	Pasteur Merieux, a unit of French state-owned Rhone- Poulenc's Institut Merieux (IM) subsidiary, acquired a 66.67% interest in Transgene in a stock swap transaction. Pasteur Merieux offered two of its shares for every Transgene share. Following the transaction, IM's stake in Pasteur Merieux decreased to 55% from 56%, and Rhone- Poulenc's to 43% from 44%. The remaining 33.3% stake in Transgene was…
	Roussel-Uclaf SA	RAMEDA			na	75	Foreign	Egypt	General Pharmaceuticals	2834	Rameda is a modern pharmaceutical company, manufacturing and marketing a wide range of high quality pharmaceutical products, based on its own development as well as cooperation with multinational companies.	Roussel-Uclaf, a unit of Hoechst, acquired 75% of the outstanding shares of Tenth of Ramadan Co. for Pharmaceutical Industries.
	Hoechst Japan Ltd(Hoechst AG)	Nippon Hoechst Company			na	50	Foreign	Japan	General Pharmaceuticals Medicinal Chemicals	2833		Hoechst Japan LTD, a unit of Hoechst AG, acquired the remaining 50% interest, which it did not already own, in Nippon Hoechst Co, a producer of medicinal chemicals, from Mitsui Toatsu Chemicals. Terms were not disclosed.
	Hoechst AG	Dr Bommeli AG			na	100	Foreign	Switzerland	Other Biotechnology Vaccines/Specialty Drugs Medicinal Chemicals General Pharmaceuticals In-Vitro Diagnostic Products In-Vivo Diagnostic Products	2835	IDEXX Switzerland AG develops, manufactures, and distributes products and services primarily for the companion animal veterinary, livestock and poultry, water testing, and dairy markets. The company was formerly known as Dr. Bommeli AG and changed its name to IDEXX Switzerland AG in June 2007. The company is based in Liebefeld, Switzerland. As of December 1, 2004, IDEXX Switzerland AG operates as…	Farbwerke Hoechst Investment, subsidiary of chemicals group Hoechst, has acquired a majority stake in Dr Bommeli, Swiss veterinary pharmaceuticals producer. Terms were not disclosed.
	Celanese Canada Inc	Celanese Canada Inc-Edmonton			39.887	35	Foreign	Canada	Medicinal Chemicals	2861	Celanese Canada Inc. manufactures chemicals and polyester fibers. The company was founded in 1926 and is based in Montreal, Canada. Celanese Canada Inc. operates as a subsidiary of Celanese Corporation.	CANADA - Hoechst Celanese, a unit of Hoechst's Celanese Canada subsidiary, acquired the remaining 35% stake, which it did not already own, in an Edmonton, Alberta, methanol plant joint venture, from PanCanadian Petroleum, for 46 mil Canadian dollars ($39.9 mil US). Included in the consideration was the right for PanCanadian to receive a share of the plant's earnings for a two- year period for up …
	Hoechst Iberica SA(Hoechst AG)	Laboratorios Veterin SA			na	100	Foreign	Greece	Primary Business not Hi-Tech	2834		Hoechst Iberica, a unit of Hoechst, acquired Laboratories Veterin, a unit of Roche Holdings Productos Roche subsidiary. Salomon Brothers advised Productos Roche on the transaction.
	Hoechst Iberica SA(Hoechst AG)	Tarragona Quimica SA,2 others			na	100	Foreign	Spain	General Pharmaceuticals	2834	Terminales Químicos, S.A., a services company, engages in receiving, storing, and shipping liquid products in bulk. It operates terminals in the ports of Tarragona and Barcelona that provide bulk liquids tank storage; reception and dispatching of ships, trucks, and trains; sending and reception of products by pipeline; transfer between ships using own lines; and goods management under fiscal and/…	Hoechst Iberica merged with Tarragona Quimica, Instituto Behring, and Vianora Iberica in a transaction retroactively effective from Jan 1, 1991.
	Hoechst AG	Altona Petrochemical,2 Others			na	50	Foreign	Australia	Primary Business not Hi-Tech	2869	The Altona Petrochemical Company was established in 1960 and manufactured raw chemicals.	Hoechst acquired Mobil's 50% interest in Altona Petrochemical, Commercial Polymers and Australian Synthetic Rubber, all units of a joint venture between Mobil and Exxon, as part of a restructuring plan. Following the acquisition, Hoechst Australia, a unit of Hoechst, and the three joint venture units merged their ethylene and polymers businesses.
	Genzyme Corp	Genencor Intl-Diagnostic Prods			8	100	New York	United States	Primary Business not Hi-Tech	2835	Manufacturing: Enzymes and biotechnology research and development.	Genzyme acquired the diagnostic enzyme products business of Genencor International for $8 mil in cash. The transaction included worldwide diagnostic sales, manufacturing, inventory, plus related patent and distribution rights.
	Rhone-Poulenc SA	Haarmann & Reimer-Annatto			na	100	New Jersey	United States	Primary Business not Hi-Tech	2861	Haarmann & Reimer (H & R) was a member of the fragrance and flavor industry headquartered in Minden wood and merged with the company Dragoco on 20 February 2003 , Symrise GmbH & Co. KG.	French state-owned Rhone- Poulenc acquired the annatto color and lipase enzyme business of Haarmann & Reimer, a unit of the Miles subsidiary of Bayer AG's Bayer USA unit.
Astrazeneca	Salick Health Care Inc	South FL Radiation Oncology			na	80	Florida	United States	Primary Business not Hi-Tech	8071	South Florida Radiation Oncology, LLC owns and operates cancer treatment centers in South Florida. It operates radiation oncology centers that provide treatment for brain cancer, breast cancer, gastrointestinal cancers, gynecologic cancers, head and neck cancer, liver cancer, lung cancer, lymphoma, pancreatic cancer, prostate cancer, sarcoma, skin cancer, spine cancer, and trigeminal neuralgia. T…	Salick Health Care acquired an 80% interest in the South Florida Radiation Oncology Center. Term were not disclosed. The remaining 20% stake in the Center remained with the original owners.
Abbott	International Murex Tech Corp	Lipidex Laboratories Inc			na	25	Foreign	Canada	Primary Business not Hi-Tech	2835		International Murex Technologies acquired a 25% interest in Lipidex Laboratories in exchange for an undisclosed amount of common stock and cash. Concurrent with the sale, International Murex received an option to purchase the remaining outstanding Lipidex shares, and an undisclosed firm was to acquire 24% of Lipidex.
	International Murex Tech Corp	Wellcome Diagnostics			27.308	100	Foreign	United Kingdom	Medicinal Chemicals Research & Development Firm	2835	technology transfer	International Murex Technologies acquired Wellcome Diagnostics, a unit of Wellcome, for 15 mil British pounds ($27.3 mil US). International Murex issued Euro-equity to finance the acquisition. The divestiture signaled Wellcome's decision to focus on its mainstream pharmaceutical activities.
	Abbott Lab- Abbott Diagnostic	Unipath Co			40	100	California	United States	Surgical Instruments/Equipment In-Vivo Diagnostic Products In-Vitro Diagnostic Products	3841	UniPath, LLC operates as a laboratory and pathology medical practice in Colorado and the Rocky Mountain Region. It offers anatomic pathology and molecular diagnostic testing services to physicians, ambulatory surgical centers, hospitals, and medical centers. The company provides pathology services in the areas of cytology, flow cytometry, histology, immunohistochemistry, and molecular diagnostics…	The Abbott Diagnostic Division of Abbott Laboratories acquired Sequoia- Turner, a unit of Unilever for $40 mil.
Merck	Johnson & Johnson/Merck Co	Woelm Pharma GmbH			90.009	100	Foreign	Germany	General Pharmaceuticals	2834	Categories for Woelm Pharma GmbH & Co. Manufacture of other chemical products n.e.c. Manufacture of pharmaceutical preparations	Johnson & Johnson-Merck Consumer Pharmaceuticals, a 50-50 joint venture between Johnson & Johnson and Merck, acquired certain assets of the Woelm Pharma subsidiary of Rhone-Poulenc Rorer, a unit of the French state- owned Rhone-Poulenc for an estimated 155 mil Deutsche marks ($90 mil US). The deal did not include Woelm's garlic-based medicine, Ilga- Rhoja, or the Armour blood products line.
	Merck KGaA	LIPHA			na	52	Foreign	France	Primary Business not Hi-Tech	2834	Lipha Americas Inc operates as a subsidiary of Merck Group.	E Merck acquired a 52% interest in Lyonnaise Industrielle Pharmaceutique from Air Liquide. Terms were not disclosed. The transaction had been subject to the approval of French and German authorities.
Bayer	Schering AG	Magma Kimya Sanayi Ve Ticaret			na	na	Foreign	Turkey	Primary Business not Hi-Tech	2819	Cyclic crudes and intermediates, nsk	Schering acquired an undisclosed majority stake in Magma Kimya Sanayi Ve Ticaret. Terms were not disclosed.
	Bayer AG	Chemia GmbH(Bayer AG)			na	26	Foreign	Austria	Primary Business not Hi-Tech	2834		Bayer acquired the remaining 26% stake, which it did not already own, in Chemia GmbH, from Creditanstalt-Bankverein. Terms were not disclosed. The move was part of the reorganization of its business in Austria.
	Florasynth Inc	Sanofi Bio-Indus-CMA Fragrance			na	100	Unknown	United States	Primary Business not Hi-Tech	2869	SANOFI BIO INDUSTRIES. Paris-based firm and world's largest gelatin manufacturer. The Dubuque branch, formerly the Keystone Gelatin division ofDUBUQUE PACKING COMPANY and then part of the Omaha-based Beef America, is the company's only United States-based gelatin plant.	Florasynth acquired the CMA fragrance compound division of Sanofi Bio-Industries, a unit of French state-owned Societe Nationale Elf Aquitaine's Elf Sanofi unit.
Eli lilly	Eli Lilly Canada Inc	Allelix Biopharmaceuticals Inc			8.838	na	Foreign	Canada	Other Biotechnology General Pharmaceuticals Vaccines/Specialty Drugs	2834	As of December 23, 1999, Allelix Biopharmaceuticals Inc was acquired by NPS Pharmaceuticals Inc. Allelix develops pharmaceutical products.	Eli Lilly Canada, a unit of Eli Lilly, acquired a minority stake in Allelix Biopharmaceuticals for less than 10 mil Canadian dollars ($8.84 mil US).
	Eli Lilly & Co	Sphinx Pharmaceuticals Corp			3.99	5.41	North Carolina	United States	General Pharmaceuticals Medicinal Chemicals	2836	As of 2005, Sphinx Pharmaceuticals Corporation went out of business. Sphinx Pharmaceuticals Corporation engages in drug discovery and development by generating combinatorial chemistry libraries of small-molecule compounds and high-throughput screening against biological targets central to human diseases. The company was founded in 1987 and is based in Research Triangle Park, North Carolina. Sphin…	Eli Lilly acquired a 5.4% stake, or 680,000 common shares, in Sphinx Pharmaceuticals for $5.88 per share, or a total value of $3. 99 mil as part of a research collaboration.
BSM	NON

## Sheet: acquistions_1992
ACQ:1992
company	subsidiary	name acquired company	#	alliance/acquisition	Deal value (mil$)	stake equity	target state	country	industry (high-tech) code	Target SIC code	company description	deal info
J&J		Advanced Polymer Systems Inc	1	acq	4,0	3,8	California	US		2834	Manufacture prescription pharmaceuticals intended for final consumption, including biotech products and antibiotics, focusing on research and development of polymer-based delivery systems for the controlled release of active ingredients and therapeutic agents	Johnson & Johnson Development, a unit of Johnson & Johnson, acquired $4 mil of Advanced Polymer Systems common shares, in privately negotiated transactions.
	Scios Inc	Nova Pharmaceutical Corp	2	acq	166,4	100	Maryland	US		8731	Provide pharmaceutical research services; manufacture pharmaceuticals including inflammation and CNS disorder drugs
		ICI-PLC Salvon OTC products	3	acq	na	100		UK		2834	Manufacture antiseptic products	Johnson & Johnson acquired the Savlon OTC product lines of Imperial Chemical Industries ICI.
	Scios Nova Inc	Genentech-Gene Mkt, Mfg rights	4	acq	na	100	California	US		2836	Gene marketing and manufacturing rights for a gene-spliced lung treatment for premature infants	Scios Nova acquired all the rights to manufacture and market a gene-spliced lung treatment from Genentech, a unit of Germany's Roch Holding, for an undisclosed number of common shares and royalties on the sales of the product.
Pfizer		Neurogen Corp	5	acq	13,75	12,8	Connecticut	US		2834	Neurogen Corp, located in Branford, Connecticut, manufactures and develops small-molecule drugs focused on the treatment of psychiatric and neurological disorders, including insomnia, Parkinson's disease, restless legs syndrome (RLS), anxiety and pain. The company was founded in 1987.	Pfizer acquired a 12.8% stake, or 1 mil shares of Neurogen for $13.75 per share or a total value of $13.75 mil.
	Parke-Davis & Co (Warner-Lambert Co)	Charms	6	acq	na	12,8	na	Italy		2834	Manufacture pharmaceutical products	SME Societa Meridionale Finanziaria, a unit of Italian state-owned Istituto per la Ricostruzione Industriale, planned to divest its stake in charms to its joint venture partner, Parke-Davis, a unit of Warner- Lambert.
	Home Products Italiana SpA (Wyeth)	Serono OTC SpA,Kalopharma SpA	7	acq	na	100,0	na	Italy		2834	Manufacture pharmaceutical products	Home Products Italiana, a unit of American Home Products, acquired Serono OTC and Kalopharma, both subsidiaries of Ares-Serono. Terms were not disclosed. The acquisition was effective retroactively to Mar 31, 1992
	Home Products Italiana SpA (Wyeth)	Ernesto Galeffi	8	acq	na	100,0	na	Italy		2834	Manufacture antacid preparations	Home Products Italiana, a unit of Wessex's American Home Products subsidiary, acquired Ernesto Galeffi from the Galeffi family for an estimated 5 bil Italian lire ($4.13 mil US). Wessex was a unit of Diversicare Corp of America, which was itself a unit of Counsel's Diversicare Ltd.
	Synbiotics Corp	Undisclosed Euro-Animal Prods	9	acq	na	100,0	na	UK		2836	Manufacture biological products	Synbiotics reached an agreement in principle to acquire certain companion animal biological products from an undisclosed European company. Terms were not disclosed.
	Wyeth-Pharma GmbH	Leipziger Arzneimittelwerk	10	acq	16,2	100,0	na	Germany		2834	Manufacture pharmaceutical preparations	Wyeth-Pharma, a unit of the American Home Products subsidiary of Diversicare Corporation of America's Wessex, acquired Leipziger Arzneimittelwerk from the Treuhandanstalt, the German privatization agency. Wyeth- Pharma agreed to a guaranteed investment of 24 mil Deutsche marks ($16.2 mil US) by 1997 and to guarantee the jobs of two hundred out of two hundred thirty-five workers through mid-1995.
	Wyeth-Ayerst Laboratories	ICI Pharmaceuticals-Vitamin	11	acq	na	100	D. of Columbia	US		2834	Prenatal vitamin line	Wyeth-Ayerst Laboratories, a unit of American Home Products, announced its acquisition of the pre-natal vitamin line of ICI's ICI Pharmaceuticals. Terms were not disclosed.
	Synbiotics Corp	SmithKline Beecham Corp-Animal	12	acq	na	100	Pennsylvania	US		2836	Animal biological products	Synbiotics agreed to acquire the animal biological products unit of SmithKline Beecham, a subsidiary of SmithKline Beecham PLC
	American Cyanamid Co (Wyeth)	Immunex Corp	13	acq	736,3	100	Washington	US		2836	Biotechnology company, focusing on the research and manufacturing of immunological therapeutic products	American Cyanamid (AC) acquired the outstanding common stock of Immunex (IM) for $736.3 mil consisting of $21 in cash per share and 1 share in a newly formed company between IM and AC's oncology business, which was named Immunex. The new shares were valued based on the closing stock price of $27.25 on Jun 2, the first full trading day after the company was formed. After the transaction, AC held 5…
	Wyeth Ltd(American Home Prods)	Ayerst McKenna and Harrison	14	acq	na	100	na	Canada		2834	Manufacture pharmaceuticals	The Wyeth and Ayerst McKenna and Harrison subsidiaries of American Home Products agreed to merge. Neither unit was a wholly-owned subsidiary of American Home Product >>>>>>status unknown!!!!
Roche	Roche Holding AG	Fisons PLC-Australian,New	15	acq	141	100	na	Australia		2834	Manufacture consumer health products	Roche Holding acquired the consumer health business of Fisons (FS) for 90 mil British pounds ($141 mil US) in cash. The divestiture was part of Fisons' restructuring program to concentrate on its core activities. Boots had previously been reported in the Sunday Independent newspaper to be considering a bid for the consumer health business. FS had first disclosed in April 1992 that it was seeking …
GSK	Genelabs Asia(Pte)Ltd	Diagnostic Biotechnology Pte	16	acq	1.79	11.1	na	Singapore		2835	Manufacture diagnostic tests	Genelabs Asia, a unit of Genelabs Technologies, acquired 2.5 mil shares, or about 22% of the existing share capital (11.1% of the fully diluted share capital), in Diagnostic Biotechnology from Venture Services for 2. 91 mil Singapore dollars ($1. 79 mil US). Under previous agreements reached in February and December 1991, Genelabs acquired warrants that entitled Genelabs to an additional 11.1 mil…
	SmithKline Beecham Biologicals	Sachsisches Serumwerk	17	acq	na	100	na	Germany		2834	Manufacture pharmaceuticals	SmithKline Beecham Biologicals, a unit of SmithKline Beecham, acquired Sachsisches Serumwerk from the Treuhandanstalt, the German privatization agency. SmithKline agreed toa guaranteed investment of at least 25 mil Deutsche marks ($15.1 mil US) into the concern over the next 5 years. SmithKline had outbid Ivax and Behring, a unit of Hoechst. In May 1991, the Treuhand had disclosed that it retaine…
	SmithKline Beecham-US OTC Bus	Marion Merrell-US Pharm Bus	18	acq	na	100	Missouri	US		2834	Manufacture pharmaceutical preparations	SmithKline Beecham and Marion Merrell Dow formed a joint venture by merging their respective US over-the- counter pharmaceuticals businesses to form SmithKline Beecham Consumer Brand. SmithKline Beecham held a 90% interest in the company while Marion Merrell Dow retained the remaining 10%. The ownership interest was to be adjusted to reflect the products each company contributed
	SR One Ltd (Smithkline Beecham)	IDEC Pharmaceuticals Corp	19	acq	2.4	3.1	California	US		2836	Biotechnology company, focusing on the development of treatments for cancer and autoimmune and inflammatory diseases	SR One, a unit of SmithKline Beecham, agreed to acquire $2. 4 mil of IDEC Pharmaceuticals' common stock, or about a 3.1% stake. The agreement also included warrants to buy 400,000 additional shares, or a 4.4% stake, of newly issued shares from IDEC for $3 per share, or a total of $1.2 mil.
	SmithKline Beecham Clinical	Allied Clinical Lab-Southern	20	acq	12	100	Tennessee	US		8071	Clinical Laboratories	SmithKline Beecham Clinical Laboratories, a unit of SmithKline Beecham, acquired the Southern California customer base and certain regional laboratory assets of Allied Clinical for $12 mil in cash.
	SmithKline Beecham PLC	ICI PLC-Corsodyl Business	21	acq	na	100	na	UK		2834	Manufacture corsodyl, an oral antiseptic gum disease treatment	Smithkline Beecham Consumer Brands, a unit of Smithkline Beecham, acquired the Corsodyl business from Imperial Chemical Industries (ICI). Terms were not disclosed. In February 1991, ICI had disclosed that it planned to divest of its non- core assets as part of a restructuring program.
	SR One Ltd	TheraTech Inc	22	acq	1	100	Utah	US		2834	Manufacture drug delivery products which administer drugs through the skin, by oral delivery to the gastrointestinal tract, through tissues in the oral cavity and by other means	SR One, a unit of SmithKline Beecham, acquired an equity stake in TheraTech for $1 mil in cash in open market transactions.
Novartis	Sandoz Nutrition Corp	Norwich Eaton-Med Foods Bus	23	acq	na	100	New York	US		2834	Manufacture vitamins, prescription diet drinks and prosthetic devices	The Sandoz Nutrition unit of Sandoz Corp, a subsidiary of Sandoz AG's Sandoz International unit, acquired the medical foods and devices business of Norwich Eaton Pharmaceuticals, a unit of Procter & Gamble.
	Zyma SA	E Carreras	24	acq	na	100	na	Spain		2834	Manufacture dermatological preparations; own and operate drug stores	Zyma, a unit of Ciba-Geigy AG's Ciba-Geigy Ltd subsidiary, acquired the family-owned E Carreras
	Chiron Corp	Lynx Therapeutics Inc	25	acq	1.5	60	California	US		8731	Provide biological research on the development and application of novel genomics analysis solutions for the discovery of gene sequence.	Chiron agreed to acquire a partial stake in Lynx Therapeutics, a unit of Applied Biosystems, consisting of 1.5 mil preferred shares for $1.5 mil. Chiron was also granted an option to acquire 1.5 mil Lynx common shares with an exercise price of $.01 per share. Applied Biosystems had announced that it was planning to spin off its Lynx unit to shareholders. In October 1992, Perkin-Elmer agreed to ac…
	Ciba-Geigy AG	Fisons PLC-North American	26	acq	140	100	California	US		2834	North American healthcare business	Ciba-Geigy acquired the North American healthcare business of Fisons for $140 mil. The transaction had been subject to US and Canadian regulatory approval. Fisons had announced in April 1992 that it had retained SG Warburg and JP Morgan to help it seek a buyer for its consumer health businesses.
	Sandoz AG	Cytel Corp	27	acq	5	100	California	US		8731	Provide biological research services	Sandoz raised its stake to an undisclosed minority from 11.6% in Cytel by acquiring a undisclosed minority stake for $5 mil.	Cytel, founded in 1987, is a leader in the discovery, design and development of immunotherapeutics, a new class of drugs which the company believes will be more selective and have fewer side effects than drugs currently on the market. Utilizing Cytel's advanced understanding of the immune system's operation both in disease and in health, the company is developing drug candidates under two distinc…
Sanofi	IG Laboratories Inc	Genetic Design Inc(Genzyme)			27.34	100	North Carolina	United States	Research & Development Firm	8071		IG Laboratories, a 56%-owned unit of Genzyme, acquired all of the outstanding stock of Genetic Design for $27.34 mil. IG had offered a cash payment of $750,000 and 428, 910 common shares value at $62 per share, based on an average of Genzyme's closing stock prices over a five day period prior to agreement.
	Genzyme Corp	IG Laboratories Inc			5	12	Massachusetts	United States	Healthcare Services	8071	Integrated Genetics is engaged in research and development for medical applications of recombinant DNA, producing proteins by genetic engineering, and developing DNA diagnostic kits. The firm was founded in March 1981 and is based in the United States.	Genzyme raised its stake in its IG Laboratories unit to 68% from 56% by acquiring 740, 000 IG common shares for $5 mil, or for $6.76 per share, in privately negotiated transactions.
	Rhone-Poulenc SA	Orsan-Belloy,Corn Research			na	100	Foreign	France	Primary Business not Hi-Tech	8731	Orsan, a subsidiary of Lafarge-Coppée specializing in bio-activities, yesterday completed its withdrawal sector field seeds yielding to Rhône-Poulenc's French research corn, those concerning small grains pollinated and its 66% stake in Belloy (98 million francs in sales in 1991).	French state-owned Rhone- Poulenc acquired the corn and cereal research activities and 66% of Belloy from Orsan, a unit of Lafarge Coppee Group.
	Rhone-Poulenc Rorer SA	Laboratoires Roger Bellon			4.907	1.49	Foreign	France	Primary Business not Hi-Tech	2834	Mayor of Romilly sur sour from 1965 to 1974, Roger Bellon built the school group that bears his name, during his tenure. HEC graduate, ROGER ROGER Bellon Bellon Laboratories created in 1933. these laboratories became more diversified and created in the space of 30 years, pharmaceutical products in a variety of fields: biology, veterinary, dentistry, antibiotic, cotton factory, cosmetics, surgical…	Rhone-Poulenc Rorer, a unit of French state-owned Rhone- Poulenc, raised its stake in Laboratoires Roger Bellon (LRB) to 99.59% from 98.1% by acquiring 11,053 ordinary shares via its tender offer to acquire the remaining 1.9% it did not already own at 2400 French francs ($443.88 US) per share, or a total of 26.53 mil francs ($4.9 mil).
	Genzyme Ltd(Genzyme Corp)	Enzymatix-Phospolipid Bus Unit			na	100	Foreign	United Kingdom	Primary Business not Hi-Tech	2869	Enzymatix Limited was undoubtedly one of the most important, groundbreaking start-up companies in the history of the European biotechnology industry. It was the first true biotech start-up in the UK and Europe.	Genzyme Ltd, a unit of Genzyme Corp, acquired the phospolipid business unit of Enzymatix. Terms were not disclosed. The phospolipid business unit would become part of Genzyme's Pharmaceuticals and Fine Chemicals business, and Genzyme Diagnostics would assume Enzymatix's diagnostic enzymes business. Enzymatix retained Advanced Technology Management as a financial advisor.
	Genzyme Corp	Medix Biotech Inc			11	100	California	United States	Primary Business not Hi-Tech	2836	Medix Biotech (manufactures antibodies, reagents, and immunoassay components	Genzyme acquired all the stock of Medix Biotech from Biodor US Holding, a unit of Biodor Holding, for $11 mil in cash.
	Rhone-Poulenc Rorer Inc	Noven Pharmaceuticals Inc			na		Florida	United States	Research & Development Firm	8731	Noven Pharmaceuticals, Inc. researches, develops, manufactures, markets, and sells prescription pharmaceutical products. Its products include Vivelle-Dot and Estradot, which are transdermal estrogen patches; CombiPatch and Estalis, which are combination estrogen/progestogen patches; Stavzor, a delayed release valproic acid softgel; Pexeva, a paroxetine mesylate; Lithobid, a lithium carbonate; Bri…	Rhone-Poulenc Rorer, a unit of French state-owned Rhone- Poulenc, acquired warrants for a minority stake in Noven Pharmaceuticals. Terms were not disclosed.
	Hoechst Celanese Corp(Hoechst)	Cape Industries Inc			na	26	North Carolina	United States	Primary Business not Hi-Tech	2821		Hoechst Celanese, a unit of Hoechst, acquired the remaining 26% interest in Cape Industries from Fina. Terms were not disclosed.
	Genzyme Corp	Vivigen Inc			39.3	100	New Mexico	United States	General Pharmaceuticals Research & Development Firm	8071	Vivigen (prenatal and cancer genetic testing services)	Genzyme acquired Vivigen in an amended stock swap transaction valued at $39.3 mil. Vivigen shareholders received 0.3741 Genzyme common shares for every Vivigen common share held. Initially, Vivigen holders were to receive .3106 shares per share held. Vivigen announced said in October 1990 that it was seeking a buyer.
	Hoechst South Africa Ltd	Noristan Holdings Ltd			9.514	60	Foreign	South Africa	General Pharmaceuticals In-Vivo Diagnostic Products In-Vitro Diagnostic Products Medicinal Chemicals	2834	Pharmaceutical Preparation	Hoechst South Africa, a subsidiary of Hoechst, acquired a 60% interest in Noristan Holdings for 1.10 South African rand ($.25 US) per ordinary share held by the public, or a total of 41. 58 mil rand ($9.51 mil). The remaining 40% stake in Noristan would be retained by Brota Investments, a Snyckers family-owned company. The transaction had been approved by Noristan's minority shareholders.
	Donau Chemie A	Gerot Pharmazeutika GmbH			na	100	Foreign	Austria	General Pharmaceuticals	2834	Gerot Pharmazeutika Gesellschaft mbH develops and markets pharmaceutical specialities. The company is a pharmaceutical firm. Gerot Pharmazeutika Gesellschaft mbH was founded in 1948 and is based in Vienna, Austria. The company operates as a subsidiary of Gerot Lannach Holding Gmbh.	Donau Chemie, majority-owned by French state-owned Rhone Poulenc and Creditanstalt- Bankverein, acquired Gerot Pharmazeutika. Terms were not disclosed.
	Hoechst AG	Australian Biotechnological			24.829	50	Foreign	Australia	Other Biotechnology Research & Development Firm	2836	AusBiotech is Australia’s industry organisation, working on behalf of members for more than 27 years to provide representation and services to promote the global growth of Australian biotechnology. AusBiotech is a well-connected network of over 3,000 members in the life sciences, including therapeutics, medical technology (devices and diagnostics), food technology and agricultural, environmental …	Hoechst, a unit of Friedrich Krupp, acquired the remaining 50% stake in Australian Biotechnological Holdings from its joint venture partner CRA for 36 mil Australian dollars ($24.8 mil US). Australian Biotechnological Holdings was the holding company of Biotech Australia, Bioenterprises, and Biotechnology Australia. The acquisition was approved by the Foreign Investment Review Board.
Astrazeneca	NON
Abbott	NON
Merck	Intergen Co	Waitaki International			na	100	Foreign	Canada	Medicinal Chemicals Other Biotechnology	2835	Waitaki Biosciences International Ltd. is a manufacturer of biologically derived nutritional ingredients for dietary supplements and food manufacturers. Waitaki’s dietary supplements are distributed in the USA, Asia and Europe in bovine and marine formulations for nutritional supplement and therapeutic treatments. The company’s products main market is the joint and bone health where whole bone ex…	Intergen acquired Waitaki International Biosciences from Waitaki Canada, a unit of Alliance Freezing.
	Laboratoires Merck Clevenot	Societe Financiere Biotrol			na	100	Foreign	France	General Pharmaceuticals	2834	immunochemical diagnostics)	Laboratoires Merck Clevenot, a subsidiary of E Merck's Merck AG, acquired Societe Financiere Biotrol. Terms were not disclosed.
	Merck KGaA	Biotrol			na	na	Foreign	France	General Pharmaceuticals	2834	immunochemical diagnostics	E Merck, German chemicals and pharmaceuticals company, has acquired a majority stake in Laboratoires Biotrol, French pharmaceuticals and medical equipment subsidiary of Financiere Biotrol. Terms were not disclosed. Biotrol, which was created by the Simonet-Haibe family 30 years ago, specialises in the biomedicine area and has 650 employees. Merck holds 40% of the immuno-analysis market which coul…
	Merck AG	Biotrol-Diagnostics Division			na	100	Foreign	France	General Pharmaceuticals	2834	immunochemical diagnostics	Merck AG, a unit of Merck KGAA, acquired the diagnostics division of Biotrol (Laboratories), a unit of Financiere Biotrol.
Bayer	Bayer AG	Beiersdorf AG-Larylin,Temagin			na	100	Foreign	Germany	Primary Business not Hi-Tech	2834	Beiersdorf Aktiengesellschaft manufactures and distributes consumer goods in Europe, the Americas, Africa, Asia, and Australia. It operates in two segments, Consumer Business and tesa Business. The Consumer Business segment offers skin and body care products under the NIVEA, Eucerin, La Prairie, NIVEA MEN, Labello, Hansaplast, Florena, 8X4, SLEK, and Maestro brand names. The tesa Business segment…	Bayer acquired the Larylin, Temagin and Biogenics product lines of Beiersdorf.
	Bayer AG	Apichem SpA			na	49	Foreign	Italy	Primary Business not Hi-Tech	2819	Apichem, which formulates polyurethane systems for building and automotive, sport shoe and refrigeration applications, had sales of Lire 35.6bn in 1995. Bayer said closer ties with Apichem will support its PU business group's efforts to work more closely with regional customers.	Bayer acquired a 49% stake in Apichem from the Brunetti family. The Brunetti family retained a 51% majority interest in Apichem. Apichem had been a supplier of formula chemicals to Bayer for a long time.
Eli lilly	Eli Lilly & Co	Beiersdorf GmbH(Beiersdorf AG)			na	51	Foreign	Germany	General Pharmaceuticals	2834	Beiersdorf Aktiengesellschaft manufactures and distributes consumer goods in Europe, the Americas, Africa, Asia, and Australia. It operates in two segments, Consumer Business and tesa Business. The Consumer Business segment offers skin and body care products under the NIVEA, Eucerin, La Prairie, NIVEA MEN, Labello, Hansaplast, Florena, 8X4, SLEK, and Maestro brand names. The tesa Business segment…	Eli Lilly acquired a 51% interest in Beiersdorf GmbH from Beiersdorf AG. Terms were not disclosed. The company was renamed Beiersdorf-Lilly. The transaction had been subject to the approval of the Federal Cartel Office. PaineWebber advised Beiersdorf AG on the transaction.
	Eli Lilly & Co	SIBIA Neurosciences Inc			4	na	California	United States	General Pharmaceuticals	2834	SIBIA Neurosciences, Inc. was acquired by Merck & Co., Inc. on 09/03/1999. SIBIA Neurosciences, Inc. was engaged in the discovery and development of novel small molecule therapeutics for the treatment of neurodegenerative, neuropsychiatric, and neurological disorders, as of June 30, 1999. Its drug discovery platforms were based on two primary technologies, which included human receptor/ion channe…	Eli Lilly acquired an undisclosed equity investment in SIBIA for $4 mil.
	Eli Lilly & Co	NeXagen Inc			3	na	Colorado	United States	General Pharmaceuticals Research & Development Firm	2834	Nexage, Inc. provides mobile advertising solutions to publishers and developers, buyers, advertisers, and agencies. It offers Nexage Exchange, an integrated real-time bidding and mediation platform that provides value for buyers and sellers; Nexage Mediation, a platform that enables publishers to tap into advertisement network demand while benefitting from the market’s optimization algorithms; Ne…	Eli Lilly acquired a partial interest in NeXagen for $3 mil.
	Eli Lilly & Co	GenPharm International Inc			na	na	California	United States	Research & Development Firm	2834	GenPharm International, Inc. engages in the development and application of HuMAb-Mouse transgenic animal technology. Its technology is used in the creation of human monoclonal antibodies for therapeutic uses. The company was founded in 1989 and is based in San Jose, California. As of October 21, 1997, GenPharm International, Inc. was a subsidiary of Medarex, Inc. Later, it operates as a subsidiar…	Eli Lilly acquired a partial stake, believed to be less then 5%, in GenPharm International, in exchange for an equity investment, payments based on future earnings, and royalties from resulting products.
BSM	NON

## Sheet: acquistions_1993
ACQ:1993
company	subsidiary	name acquired company	#	alliance/acquisition	Deal value (mil$)	stake equity %	target state	country	industry (high-tech) code	Target SIC code	company description	deal info
J&J	Alza corp	Therapeutic discovery corp	1	acq	100,0	100	California	US		8731	Provide research and development services for drug delivery systems	ALZA exercised an option to acquire all the outstanding Class A common stock of Therapeutic Discovery (TD) for $100 mil in cash. The option was granted in connection with ALZA's proposal to spin off TD to shareholders.
	Johnson&Johnson/Merck Co	Jean-Paul Martin laboratories	2	acq	na	na	na	France		2834	Manufacture over-the-counter cough and cold medicine, other pharmaceuticals	Johnson & Johnson-Merck Consumer Pharmaceuticals, a joint venture between Johnson & Johnson and Merck agreed to acquire Laboratoires Jean Paul Martin. Terms were not disclosed. The transaction was expected to be completed in the first quarter of 1994.
	Centocor Inc	Tocor II Inc	3	acq	37,5	100	Pensylvania	US		8731	Provide physical research services; manufacture pharmaceuticals	Centocor completed a tender offer to acquire all the 2.25 mil outstanding units of Tocor II in a stock swap transaction at $40 per unit for a total of $90 mil, by accepting 2,122,955 units, or about 94.4% of the units outstanding. A unit consisted of 1 common share, 1 series T warrant for 1 common share, and one callable warrant for 1 common share. Centocor's stock was valued based on the average…
	Ortho Pharmaceutical Corp	Cor Therapeutics Inc	4	acq	4,0	2,2	California	US		2834	Manufacture pharmaceutical products to establish new standards of care for the treatment and prevention of severe cardiovascular diseases	Ortho Pharmaceutical, a unit of Johnson & Johnson, was granted an option to acquire up to $4 mil worth of COR Therapeutics common stock. In January 1994, Ortho acquired a minority stake in COR Therapeutics as part of a collaborative deal to develop drugs.	As of February 12, 2002, COR Therapeutics, Inc. was acquired by Millennium Pharmaceuticals Inc. COR Therapeutics, Inc. engages in the discovery, development, and marketing of novel therapeutic products for treating and preventing acute and chronic cardiovascular diseases. It markets INTEGRILIN (eptifibatide) Injection, its approved drug, to treat patients with acute cardiovascular disease. COR ha…
Pfizer	Wyeth Ltd(American Home Prods)	Ayerst McKenna and Harrison	5	acq	na	100	na	Canada		2834	Manufacture pharmaceuticals	The Wyeth and Ayerst McKenna and Harrison subsidiaries of American Home Products agreed to merge. Neither unit was a wholly-owned subsidiary of American Home Product >>>>>>status unknown!!!!
	Warner-Lambert Co	Jouveinal SA	6	acq	200,0	34	na	France		2834	Manufacture pharmaceutical products	Warner-Lambert acquired a 34% stake in Jouveinal. The transaction, which was part of a formation of a research- based alliance, has an estimated value of 1.073 bil French francs ($200 mil US)
	Parke-Davis & Co	Ribozyme Pharmaceuticals Inc	7	acq	na	34	Colorado	US		2836	Biotechnology company	Parke Davis, a unit of Warner Lambert, acquired a partial stake in the outstanding stock of Ribozyme Pharmaceuticals. Terms were not disclosed.
	Warner-Lambert Co	Neurex Corp	8	acq	7,0	9,4	California	US		2834	Manufacture pharmaceuticals	Warner-Lambert acquired 9.4% stake in Neurex for $7 mil. Neurex was proceeding to undergo an initial public offering. In January 1997, the stake was cut to 6.8%.	As of August 14, 1998, Neurex Corporation was acquired by Elan Corp. plc. Neurex Corporation develops biopharmaceutical products principally for the pain management and the treatment of cardiorenal and neurological diseases. The company is based in Menlo Park, California.
	Warner-Lamber Co-OTC Products	Wellcome PLC-OTC Products	9	acq	na	100	na	UK		2834	Manufacture pharmaceutical products	Warner-Lambert merged its OTC products and assets with the OTC products assets of Wellcome to form a joint venture named Warner-Wellcome Consumer Health Product. Warner-Lambert would be the managing partner of the alliance while Wellcome would have 3 of the 7 seats on its board
	Parke Davis Pty Ltd (Warner lambert)	Fisons-Consumer Health Busines	10	acq	22,8	100	na	Australia		2834	Manufacture pharmaceutical products	Parke Davis, a subsidiary of Warner-Lambert's Parke Davis & Co unit, acquired Australian and New Zealand consumer health products business of Fisons for $3.4 mil Australian dollars ($23. 06 mil US) in cash. Fisons had first disclosed in April 1992 that it was seeking a buyer for its consumer health and horticulture businesses, and was advised by Potter Warburg.
	Warner-Lambert Co	Avid Corp	11	acq	na	100	Pennsylvania	US		2834	Avid Corp, located in Philadelphia, Pennsylvania, manufactures antiviral pharmaceuticals.	Warner-Lambert agreed to acquire a minority interest in Avid Therapeutics. ….status unknown
	American Cyanamid-AU Animal (Wyeth)	Arthur Webster Pty-Animal Bus	12	acq	na	100	na	Australia		2834	Manufacture animal-vaccine products	American Cyanamid was to merge the animal health business of its Australian subsidiary with the animal health business of Arthur Webster. >>>>> status unknown
	Wyeth-Ayerst Laboratories	Siegfried Pharma(Siegfried AG)	13	acq	na	100	na	Germany		2834	Manufacture pharmaceuticals, preparations	Wyeth-Ayerst Laboratories, a unit of the American Home Products subsidiary of Diversicare Corp of America's (DCA) Wessex unit, acquired Siegfried Pharma from Siegfried. DCA was a unit of Counsel's Diversicare subsidiary.
Roche	Genentech Inc	GenVec	14	acq	17	100	Maryland	US		2834	Manufacture gene therapy drugs	Genentech, a unit of Roche Holding AG's Roche Holdings Inc, agreed to acquire a 20% stake in GenVec for $17 mil.
	Genentech Inc	Celtrix Pharmaceuticals Inc	15	acq	4	7	California	US		2834	Manufacture pharmaceutical products based on the Transforming Growth Beta Factor	Genentech, a unit of the Roche Holdings subsidiary of Roche Holding, acquired a 7% stake, or about 571,130 common shares of Celtrix Pharmaceuticals for $4 mil. The transaction was part of a cross-licensing agreement between the 2 companies.
	Hoffmann-La Roche Inc	Hybridon Inc	16	acq	4	7	Massachusetts	US		2836	Biotechnology company, focused on the discovery and development of novel therapeutics and diagnostics using synthetic DNA, including immunomodulatory oligonucleotide technology	Hoffman-La Roche, a unit of F Hoffman-La Roche, acquired a partial stake in the common stock of Hybridon for $4 mil
	Syntex Corp	Agouron Pharmaceuticals Inc	17	acq	3	2.16	California	US		2836	Biotechnology company, focused on the discovery and development of novel therapeutics and diagnostics using synthetic DNA, including immunomodulatory oligonucleotide technology	Hoffman-La Roche, a unit of F Hoffman-La Roche, acquired a partial stake in the common stock of Hybridon for $4 mil.
	Genentech Inc	Glycomed Inc	18	acq	3.5	2.16	California	US		8731	Provide biological research services	Genentech, a unit of Roche Holding AG's Roche Holdings, acquired a minority interest in Glycomed for $3.5 mil. The transaction was part of a research project to develop carbohydrate-based therapeutic drugs.
	Chugai Pharmaceutical Co Ltd	AMRAD Corp Ltd	19	acq	6.83	7.8	na	Australia		2834	Manufacture and market pharmaceuticals, diagnostic kits, and molecular biological products	Chugai Pharmaceutical acquired 7.8% stake in AMRAD, 57%-owned by the Australian state of Victoria, for 10 mil Australian dollars ($6.825 mil US).
	Corange Ltd	Protein Design Labs Inc	20	acq	30	8.1	California	US		2836	Biotechnology company	Corange acquired 1.2 mil new common shares, or a 8.1% stake, of Protein Design Labs for $25 per share, or a total of $30 mil in a privately negotatiated transaction. The transaction had been subject to approval by the Federal Trade Commission
	Corange Ltd	CellPro Inc	21	acq	50	8.02	Washington	US		2835	Manufacture monoclonal anti- body based system that separates specific cells from complex cell mixtures, in- vitro diagnostic substances	Corange acquired 1.16 mil new common shares, or a 8% stake of the fully diluted common shares outstanding, in CellPro for $43.09 each for a total of $50 mil in a privately negotiated transaction. In December 1993, Corange agreed to raise its stake to about 15% from 8% of the enlarged share capital of CellPro.
	Corange Ltd	CellPro Inc	22	acq	40	15	Washington	US		2835	Manufacture monoclonal anti- body based system that separates specific cells from complex cell mixtures, in- vitro diagnostic substances	Corange raised its stake to about 15% from 8% of the enlarged share capital of CellPro, by acquiring 1.04 mil newly issued shares for an amended $38.46 per share, or a total of $40 mil, in a privately negotiated transaction. Originally, Corange offered $60 mil, subject to a range of $47.4 and $60 for each new CellPro common share. In December 1993, Corange acquired the initial 8% stake. The stake…
GSK	Genelabs Asia(Pte)Ltd	Diagnostic Biotechnology Pte	23	acq	8.4	78	na	Singapore		2835	Manufacture diagnostic tests	Genelabs Asia, a unit of Genelabs Technologies (GT), acquired the remaining 8.7 mil shares, or a 78% stake, in Diagnostic Biotechnology in exchange for approximately 1.2 mil newly-issued GT common shares. Based on GT's closing share price of 11.5 Singapore dollars ($7 US) on Jan 25 1993, the last full trading day prior to the announcement, the transaction had an indicated value of SG$13.8 mil ($8…
	SR One Ltd	TheraTech Inc	24	acq	1.5	11	Utah	US		2834	Manufacture drug delivery products which administer drugs through the skin, by oral delivery to the gastrointestinal tract, through tissues in the oral cavity and by other means	SR One, a unit of Smithkline Beecham, agreed to raise its stake in TheraTech by acquiring an additional stake for $1.5 mil.
	SmithKline Beecham PLC	Human Genome Sciences Inc	25	acq	na	11	Maryland	US		2836	Provide research services involving genetic structural diagnostics and therapeutics	SmithKline Beecham acquired a minority stake in Human Genome Sciences. Terms were not disclosed.
	Wellcome PLC	Centocor Inc	26	acq	18.5	5	Pennsylvania	US		2835	Manufacture therapeutic and diagnostic human health care products for cardiovascular, autoimmune and infectious diseases and cancer	Wellcome agreed to acquire a 5% stake, or 2 mil common shares, in Centocor for $18.5 mil through a privately negotiated transaction.
	SmithKline Beecham PLC	Roche Holding-Roche Animal Bus	27	acq	na	100	Pennsylvania	US		2834	Manufacture pharmaceutical products for animals including sulfadimethoxine antiinfective products	SmithKline Beecham agreed to acquire the Roche Animal Health packaged pharmaceutical business of Roche Holding. Terms were not disclosed.
	Burroughs Wellcome Co	Sterling Winthrop Inc-Research	28	acq	na	100	New York	US		2834	Manufacture pharmaceuticals, cleansers and toiletries; Manufacture in vitro and in vivo diagnostic products	Burroughs Wellcome, a unit of Wellcome PLC's Wellcome Foundation business, acquired the research operations of Sterling Winthrop, a unit of Eastman Kodak's Sterling Drug subsidiary. Terms were not disclosed.
	SmithKline Beecham Corp	NPS Pharmaceuticals Inc	29	acq	7	na	Utah	US		2836	Discovery and development of orally-active small molecule drugs that target selected biological targets including cell surface receptors and ion channels;discovery and development of orally-active, small molecule drugs that target selected biological targets, including cell surface receptors and ion channels;pursuing several discovery programs which are extensions of its discoveries in calcium re…	SmithKline Beecham Corp, a unit of SmithKline Beecham PLC, acquired a minority interest in NPS Pharmaceuticals for $7 mil.
Novartis	Sandoz Pharma AG(Sandoz AG)	Repligen Corp	30	acq	4	2.73	Massachusetts	US		2836	Repligen Corp, located in Waltham, Massachusetts, is a biopharmaceutical company, engages in the research and development of therapeutics for the treatment of central nervous system diseases. The company manufactures and develops Protein A product, which is used in the production of various therapeutic monoclonal antibodies. It was founded in 1981.	Sandoz Pharma, a unit of the Sandoz International subsidiary of Sandoz, acquired 320,000 common shares, or a 2.73% interest in Repligen in a privately negotiated transaction for a total of $4 mil or $12.50 per share. The transaction was made in connection with Sandoz's acquisition of Repligen's 40% interest in Repligen Sandoz Research, a joint venture between the 2 companies.
		Bunting Group Ltd	31	acq	na	51	na	UK		2834	Provide biological plant protection services	Ciba-Geigy acquired a 51% interest in Bunting Group. Terms were not disclosed. Bunting was to be renamed Ciba Bunting.
	Chiron IntraOptics Inc	Control Delivery Systems Inc	32	acq	na	30	Massachusetts	US		2834	Manufacture innovative, sustained-release drug delivery products designed to treat severe and chronic diseases that have limited or no effective treatment options and represent significant market opportunities	Chiron IntraOptics, a unit of Chiron, acquired a 30% interest in Control Delivery Systems. Terms were not disclosed
	CIBA Corning Diagnostics Corp	Triton Diagnostics Inc-Cancer	33	acq	na	100	California	US		2834	Cancer diagnostic business	Ciba Corning Diagnostics, a unit of the CIBA-GEIGY Corp subsidiary of CIBA-GEIGY AG, acquired the cancer diagnostic business of the Triton Diagnostics unit of Shell Oil, a subsidiary of Royal Dutch/Shell Group. Terms were not disclosed
	Chiron Corp	Centocor Inc-St Louis Facility	34	acq	na	100	Missouri	US		2835	Manufacture diagnostic substance	Chiron acquired the St Louis manufacturing facility of Centocor. Terms were not disclosed.
	Chiron Corp	Viagene Inc	35	acq	na	43	California	US		8731	Provide gene research and development services	Chiron raised its stake in Viagene to 43% from 18% by exercising warrants to purchase 2.75 mil common shares of Viagene at an exercise price of $11 per share, or a total value of $30.25 mil. Concurrently, Chiron acquired an 18% stake in Viagene by purchasing 1. 956 mil common shares, in a privately negotiated transaction.
Sanofi	Genzyme Corp	Virotech System-Diagnostika			9.997	100	Foreign	Germany	Other Biotechnology In-Vitro Diagnostic Products	2835	Sekisui Virotech GmbH develops, manufactures, and markets diagnostic products. The company offers ELISA, CSF diagnostic, and LINE/western blot equipment. The company also provides BLOTrix, an interpretation-software for the standardization of laboratory routine by facilitating the interpretation of LINEs. In addition, it offers contract manufacturing services, such as manufacturing and assembling…	The diagnostics division of Genzyme acquired Virotech System-Diagnostika for approximately 15.8 mil Deutsche marks ($10 mil US).
	Chattem Inc	Chattem Inc			110.66	na	Tennessee	United States	Medicinal Chemicals Over-The-Counter Drugs General Pharmaceuticals	2834	Chattem is a Chattanooga, Tennessee, producer and marketer of over-the-counter healthcare products, toiletries, dietary supplements, topical analgesics, and medicated skin care products. Originally named the Chattanooga Medicine Company, the company’s brand portfolio holds twenty-two brands including Allegra, Gold Bond, Flexall, IcyHot, Rolaids,Bullfrog Sunblock, Sun-In, Pamprin, Dexatrim, Asperc…	Chattem underwent a recapitalization plan whereby shareholders of record as of Jun 4 were issued a special cash dividend of $20 for each of their shares held, for a total of $110.66 mil. Wheat First Butcher & Singer was retained as advisor.
	Rhone-Poulenc Rorer Inc	Applied Immune Sciences Inc			150	34.29	California	United States	Blood Derivatives Vaccines/Specialty Drugs Genetically Eng. Prod(Human)	3841	As of November 28, 1995, Applied Immune Sciences, Inc. was acquired by Aventis Inc. Applied Immune Sciences, Inc. is engaged in the cell therapy business. The company conducts ex vivo gene therapy, cell separation, and expansion technologies and vector research. It uses living cell infusions to achieve a therapeutic effect in a variety of diseases. The company is based in Santa Clara, California.	Rhone-Poulenc Rorer (RPR), a unit of French state-owned Rhone-Poulenc, exercised its option to raise its stake in Applied Immune Sciences (AIS) to 59% by acquiring 6 mil shares at prices ranging from $21 to $25 per share. Based on the range high price, the transaction had an indicated value of $150 mil. The option was to have expired June 30, 1997. RPR also acquired an initial 37% interest in AIS…
	Rhone-Poulenc Rorer Inc	Applied Immune Sciences Inc			113	37.39	California	United States	Blood Derivatives Vaccines/Specialty Drugs Genetically Eng. Prod(Human)	3841		Rhone-Poulenc Rorer (RPR), a unit of French state-owned Rhone-Poulenc, acquired 4.3 mil newly issued common shares of Applied Immune Sciences (CAIS) for $26.28 per share or a total of $113 mil. The shares represented a 37% interest in AIS consequent to completion of a self-tender offer by AIS for 3.1 mil of its common shares at $30 per share, or a total value of up $93 mil. RPR also exercised an …
	Roussel-Uclaf SA	Albert Roussel Pharma,1 other			238.669	100	Foreign	Germany	General Pharmaceuticals	2834	Pharmaceutic Machinery,Medical Equipment,Medical Implements, Pharmaceutical preparations	Roussel-Uclaf (RU), a 54.5% owned unit of Hoechst, acquired Laboratoires Hoechst, as well as raised its stake in Albert Roussel Pharma, a 74.9% subsidiary of Hoechst, to 75.1% from 25.1%, in exchange for 1,953,818 new RU ordinary shares valued at 1. 41 bil French francs ($238.67 mil US) as part of a restructuring plan. The RU shares were valued based on its closing stock price of 720 francs ($122…
	Roussel Italia(Roussel-Uclaf)	Biochimica Opos SpA			na	40	Foreign	Italy	Medicinal Chemicals General Pharmaceuticals	2833	Biochimica S.p.a. from many years has begun a growth process that has produced important financial results. The process has led to market share gains that have transformed the company into one of the first fully privately ownwd Italian, which uses its own industrial brands.	Roussel Italia, a unit of Hoechst's majority-owned Russel Uclaf subsidiary, acquired the remaining 40% interest in Biochimica Opos. Terms were not disclosed.
	Genzyme Corp	Univax Biologics Inc			5	na	Maryland	United States	Vaccines/Specialty Drugs	2836	Univax uses a technology that can stimulate production of antibodies against viruses in blood donors. As of November 29, 1995, Univax Biologics, Inc. was acquired by Nabi Biopharmaceuticals. Univax produces immunotherapeutic products. The company was founded in 1988 and is based in Rockville, Maryland.	Genzyme acquired an undisclosed minority stake in Univax Biologics for $5 mil.
	Rhone-Poulenc SA	Institut Merieux SA			1090.59	49	Foreign	France	Primary Business not Hi-Tech	2836	Institut Mérieux SA, through its subsidiaries, develops new approaches in the fields of diagnostics, immunotherapy, food safety, and nutrition to treat infectious diseases, cancers, and metabolic disorders in France and internationally. The company develops and markets in vitro diagnostic solutions for medical and industrial applications; designs and develops therapeutic vaccines and immunotherap…	French state-owned Rhone- Poulenc (RP) complete its tender offer for the remaining 49% stake, which it did not already own, in Institut Merieux (IM) in a stock swap transaction valued at an amended 6.37 bil French francs ($1.09 bil US). RP offered 15 new RP shares per IM share as part of a capital increase. Based on RP's closing share price of 142.5 francs ($24.38) on May 7, the last full trading…
	Hoechst Celanese Corp(Hoechst)	Copley Pharmaceutical Inc			546	51	Massachusetts	United States	General Pharmaceuticals	2834	Copley Pharmaceutical, Inc. develops, manufactures, markets and distributes a broad range of multi-source pharmaceutical products. These products include prescription and over-the-counter drugs and are available in a variety of dosage forms consisting of tablets, solutions, suspensions, syrups, elixirs, jellies, creams, ointments and powders. Copley Pharmaceutical, Inc. was founded in 1972 and is…	Hoechst Celanese, a unit of Hoechst, completed its tender offer for a 51% interest in Copley Pharmaceutical for $55 in cash per share, or a total of $546 mil, by accepting 9, 934,100 shares or 51% of Copley's common shares outstanding, of the 17.1 mil shares which were tendered. Under certain circumstances, Hoechst had been entitled to a $20 mil breakup fee.
	Hoechst Schering AgrEvo GmbH	Roussel-Uclaf-Agro-Veterinary			255.684	100	Foreign	France	General Pharmaceuticals	2834	Roussel Uclaf SA, a pharmaceutical company, manufactures healthcare, chemical, animal health, agro-chemical and environmental and related products. The company is based in Romainville, France. It operates as a subsidiary of Hoechst GmbH.	AgrEvo, a joint venture formed by Hoechst and Schering acquired the Agro- Veterinary products division of Hoechst's Roussel-Uclaf subsidiary for stock valued at 440 mil Deutsch marks($255 mil US). Consideration consisted of a 20% stake in AgrEvo, which was 60% held by Hoechst and 40% by Schering.
Astrazeneca	USB Pharma BV	Montedison-Nijmegen Facility			na	100	Foreign	Netherlands	General Pharmaceuticals Medicinal Chemicals	2834		USB Pharma, a unit of US Bioscience, acquired the Nijmegen manufacturing facility of Montedison.
Abbott	NON
Merck	Merck KGaA	Biosite Diagnostics			5	na	California	United States	General Med. Instruments/Supp.	2836	Biosite Incorporated provides diagnostic products and antibody development technologies for acute diseases. It offers Triage drug of abuse panel, a point-of-care diagnostic test for detecting overdosed prescription and illicit drugs; Triage TOX Drug Screen, a fluorescence immunoassay to detect abused drugs; Triage cardiac panel, a diagnosis aid for heart attack; and Triage BNP test, a diagnosis a…	E Merck acquired a minority interest in Biosite Diagnostics for $5 mil.
	Intergen Co	Waitaki International			na	100	Foreign	Canada	Medicinal Chemicals Other Biotechnology	2835	Waitaki Biosciences International Ltd. is a manufacturer of biologically derived nutritional ingredients for dietary supplements and food manufacturers. Waitaki’s dietary supplements are distributed in the USA, Asia and Europe in bovine and marine formulations for nutritional supplement and therapeutic treatments. The company’s products main market is the joint and bone health where whole bone ex…	Intergen acquired all the assets of Waitaki International Biosciences from Waitaki Canada, Upon completion of the transaction, Waitaki International would be renamed Intergen Biomanufacturing.
	Merck & Co Inc	Ostex International Inc			na	na	Washington	United States	Blood Derivatives Medical Monitoring Systems	8731	As of June 30, 2003, Ostex International, Inc. was acquired by Alere Inc. Ostex International, Inc. engages in the development and commercialization of products associated with osteoporosis and other collagen-related diseases. Its products include Ostex lead product, the Osteomark N-telopeptides of Type I collagen (NTx) test, that incorporates technology for the management of osteoporosis. The Os…	Merck acquired a minority stake in Ostex International. Terms were not disclosed.
Bayer	HC Starck GmbH und Co KG	Lonza-Werke GmbH			na	100	Foreign	Germany	Other Biotechnology Medicinal Chemicals	2833	Founded in 1897 in the Swiss Alps, Lonza today is one of the world’s leading life sciences companies. We harness science and technology to create products that make people’s lives healthier and that enhance the overall quality of life and well-being. Our products range from active pharmaceutical ingredients and stem-cell therapies to drinking water sanitizers, from Vitamin B compounds and other n…	HC Starck, a subsidiary of Bayer, acquired Lonza-Werke, a unit of Alusuisse-Lenza Holding.
	Sybron Chemicals Inc	Natl Starch and Chem-Textile			na	100	New Jersey	United States	Primary Business not Hi-Tech	2824	As of October 1, 2010, National Starch and Chemical Company was acquired by Corn Products International Inc. National Starch and Chemical Company develops, produces, and sells industrial adhesives, specialty starches, electronic materials, and specialty polymer products in the United States and internationally. It operates in four divisions: National Adhesives, Specialty Starches, Electronic Mate…	Sybron Chemical Industries acquired the textile chemical business of National Starch and Chemical, a subsidiary of Unilever's Unilever US unit for an undisclosed amount of cash.
	Bayer AG	Schering Indl Prods-Propellent			na	100	Foreign	United Kingdom	Medicinal Chemicals	2819		Bayer acquired a propellent change division from Schering Industrial Products.
Eli lilly	Eli Lilly & Co	Telios Pharmaceuticals Inc			4	2.06	California	United States	General Pharmaceuticals Research & Development Firm	2834	As of August 15, 1995, Telios Pharmaceuticals was acquired by Integra LifeSciences Holdings Corporation. Telios Pharmaceuticals, Inc. is engaged in the discovery and development of its matrix peptide technology.	Eli Lilly acquired .5 mil Telios Pharmaceuticals common shares, or 2.1%, for $8 per share for a total of $4 mil. The .5 mil shares were part of a 4.5 mil share offering.
	Sphinx Pharmaceuticals Corp	Genesis Pharmaceuticals Inc			4.06	100	New Jersey	United States	General Pharmaceuticals	2834	Genesis Pharmaceutical, Inc. develops, acquires, and markets dermatological products. It also markets and distributes WellSkin, a line of alpha hydroxy acids products from IGI, Inc. The company was founded in 1995 and is headquartered in Parsippany, New Jersey. As of October 2002, Genesis Pharmaceutical, Inc. is a subsidiary of Pierre Fabre Dermo-Cosmetique USA, Inc.	Sphinx Pharmaceuticals acquired Genesis Pharmaceuticals in a stock swap valued at $4.06 mil. The consideration offered consisted of 649,977 common shares valued based on Sphinx's closing stock price of $6.25 on Feb 11, the last full trading day prior to the announcement, and warrants for 250,000 common shares. Each share of Genesis was converted into the right to receive .08341964 shares of Sphin…
	Eli Lilly & Co	GD Searle-Mont-St-Guibert Unit			na	100	Foreign	Belgium	Other Biotechnology Research & Development Firm	8731	G.D. Searle & Company or just Searle was a company focusing on life sciences, specifically pharmaceuticals, agriculture, and animal health. It is now part of Pfizer.[1]	Eli Lilly acquired the Mont- Saint-Guibert (MSG) operation of Monsanto's GD Searle subsidiary. Terms were not disclosed. Upon completion of the transaction, the MSG operation was renamed Lilly MSG Development Centre and was to be integrated in Eli Lilly's research division. In Feb 1993, Searle had disclosed that it was seeking to divest its Landen and MSG operations. The divestiture was part of S…
BSM	Bristol-Myers Squibb Co	Laboratori Guieu SpA			na	100	Foreign	Italy	General Pharmaceuticals Other Biotechnology General Med. Instruments/Supp.	2834	The field of research is above all the undisputed true mission of the company, declared since its early beginnings. The traditional therapeutic osteoarticular and gastrointestinal areas were extended with the years to include gynaecology, urology, cardiology and the therapies of the respiratory tract and central nervous systems.	Bristol-Myers Squibb acquired Laboratori Guieu. Terms were not disclosed.
	Bristol-Myers Squibb Co	ImaRx Pharm-SonoRx Mfg Rights			na	100	Arizona	United States	Medicinal Chemicals In-Vivo Diagnostic Products In-Vitro Diagnostic Products	2835	ImaRx Pharmaceutical Corp., a privately held research and development company,	Bristol-Myers Squibb acquired the SonoRx manufacturing rights from ImaRx Pharmaceutical.
	Bristol-Myers Squibb Co	Bristol-Myers Squibb Co			1456.25	4.83	New York	United States	General Pharmaceuticals Surgical Instruments/Equipment General Med. Instruments/Supp.	2834		Tthe board of Bristol-Myers Squibb (BM) completed the repurchase of up to 25 mil common shares, or about 4.82% of the company's common stock outstanding, in open market transactions. Based on BM's closing stock price of $58.25 on Apr 5, the last full trading prior to the announcement of the board's approval, the buyback had an indicated value of up to $1. 456 bil in cash. The April 1993 repurchas…
	Bristol-Myers Squibb Co	ImaRx Pharma-Lumenhance Mfg&Mk			na	100	Arizona	United States	General Pharmaceuticals	2835	ImaRx Pharmaceutical Corp. designs, develops and markets pharmaceuticals for medical imaging (MRI, ultrasound and computed tomography) for the radiological imaging industry.	Bristol-Myers Squibb acquired the global marketing rights to SonoRx and the global marketing and manufacturing rights to Lumenhance from ImaRx Pharmaceutical. Terms were not disclosed.

## Sheet: acquistions_1994
ACQ:1994
company	subsidiary	name acquired company	#	alliance/acquisition	Deal value (mil$)	stake equity %	target state	country	industry (high-tech) code	Target SIC code	company description	deal info
J&J		Advanced Polymer Systems Inc	1	acq	5,0	11	California	US		2834	Manufacture prescription pharmaceuticals intended for final consumption, including biotech products and antibiotics, focusing on research and development of polymer-based delivery systems for the controlled release of active ingredients and therapeutic agents	Johnson & Johnson Development (JJD), a unit of Johnson & Johnson, raised its stake to 11% from 5% in Advanced Polymer Systems (APS) in a privately negotiated transaction valued at $5 mil. Concurrently, JJD was granted a 2 year warrant to purchase additional shares of APS.
		Eastman Kodak Clinical	2	acq	1000,8	100	New York	US		2835	Manufacture diagnostic substances	Johnson & Johnson acquired the Clinical Diagnostics division (CD) of Eastman Kodak (EK) for $1.008 bil in cash. The transaction had been subject to regulatory approval. In May 1994, EK had announced it was seeking a buyer for its CD, Sterling Wintrop (SW), and L&F Products Group units as part of its efforts to reduce its debt load. In August 1994, SmithKline Beecham agreed to acquire SW. Also, Ba…
		Biocompatibles Intl PLC	3	acq	3,22	9	na	UK		2836	Biocompatibles International PLC, located in Farnham, UK, is a biotechnology company in the field of drug-device combination products, operating through three businesses. The International Division conducts the marketing of Biocompatibles approved Bead products, which are sold to hospitals by our distribution partners, including Angiodynamics Inc and Terumo Corp. The Drug Delivery and CellMed bus…	Johnson & Johnson Development, a unit of Johnson & Johnson, raised its stake in Biocompatibles International to 9% from 8.4% for 2 mil British pounds ($3. 22 mil US) on the open market.
Pfizer	Wyeth-Ayerst Laboratories	Affymax NV	4	acq	10,0	na	na	Netherlands		2834	Provide pharmaceutical research and development services	Wyeth-Ayerst Laboratories, (WAL), a unit of Wessex a subsidiary of American Home Products' Diversicare unit, acquired an undisclosed minority stake in Affymax for 38.26 Dutch guilders ($20 US) per ordinary share, or a total of 19.13 mil guilders ($10 mil). Also under the agreement WAL was to invest 89.9 mil guilders ($47 mil) in research and development payments over the next five years. WAL was …
		London International Group PLC	5	acq	16,3	100		UK		2834	Manufacture cough medicine	Pfizer acquired the British cough medicine brands of London International Group for 11 mil British pounds ($16.3 mil US) in cash.
		Neurogen Corp	6	acq	9,9	11.1	Connecticut	US		2834	Neurogen Corp, located in Branford, Connecticut, manufactures and develops small-molecule drugs focused on the treatment of psychiatric and neurological disorders, including insomnia, Parkinson's disease, restless legs syndrome (RLS), anxiety and pain. The company was founded in 1987.	Pfizer raised its stake in Neurogen to 21% from 11% by acquiring 1.1 mil common shares at $9 per share, or a total value of $9.9 mil, in a privately negotiated transaction.
		Incyte Pharmaceuticals Inc	7	acq	9,1	10	California	US		8731	Provide design, development and marketing of genomic database products, software tools, and related genomic reagents and services. Company's genomic databases integrate bioinformatics software with both proprietary and, when appropriate, publicly available genetic information to create information-based tools used by pharmaceutical and biotechnology companies in drug discovery and development.	Pfizer acquired a 10% stake, or 710,000 common shares, in Incyte Pharmaceuticals, for $12.75 per share, or a total of $9.053 mil, in a privately negotiated transaction.
	Roerig Farm Ital(Pfizer Inc)	Restiva Italiana	8	acq	na	100	na	Italy		2834	Manufacture pharmaceuticals	Roerig Farmaceutici Italiana, a unit of Pfizer, acquired Restiva Italiana.
Roche	Corange Ltd	CIBA Corning Diagnostics Corp	9	acq	na	100	New York	US		2835	Manufacture medical diagnostic substances	Corange acquired the near- patient testing business of Ciba Corning Diagnostics, a unit of Ciba-Geigy AG's Ciba- Geigy. Terms were not disclosed
	Genentech Inc	CytoTherapeutics Inc	10	acq	3.5	3	California	US		2836	CytoTherapeutics Inc, located in Sunnyvale, California, is a biotechnology company focusing on stem-cell based therapeutics. The company was founded in 1989.	Genentech acquired a 3% stake, or approximately .51 mil common shares, in CytoTherapeutics for $3.5 mil in a privately negotiated transaction.
	Hoffmann-La Roche Inc	Millennium Pharmaceuticals Inc	11	acq	70	3.3	Massachusetts	US		2836	Manufacture pharmaceuticals and a broad range of novel diagnostic and therapeutic products using the commercial application of genetics, genomics, and bioinformatics	Hoffmann-La Roche, a unit of Roche Holding, agreed to acquire a minority stake in Millennium Pharmaceuticals for more than $70 mil. Terms were not disclosed.
	Roche Holding AG	Genentech Inc	12	acq	60.4	1.05	California	US		2836	Manufacture and develop pharmaceuticals based on recombinant DNA technology and gene splicing	Roche Holding raised its stake to 64.97% from 63.92% in Genentech by acquiring 1, 209,200 common shares for an average price of $49.97 in cash per share, or a total value of $60.424 mil, in the open market. The shares were acquired from April 22 to April 26.
		Syntex Corp	13	acq	5370	100	California	US		2834	Manufacture prescription pharmaceuticals intended for final consumption, including biotech products and antibiotics	Roche Holding (RH) completed it merger with Syntex (SX) after completing its tender offer to acquire all the outstanding common stock of SX for $24 in cash per share, or a total value of $5.307 bil. RH had previously accepted 211.2 mil shares, or 90% of the company's fully- diluted shares outstanding. The offer had been contingent upon a majority of SX's shares being tendered. Shareholders who di…
	Genentech Inc	Sequana Therapeutics	14	acq	na	na	California	US		8731	Provide commercial biotech research services	Genentech acquired a minority stake in Sequana Therapeutics. Terms were not disclosed
GSK	SmithKline Beecham PLC	IDEC Pharmaceuticals Corp	15	acq	5	15	California	US		2836	Biotechnology company, focusing on the development of treatments for cancer and autoimmune and inflammatory diseases	SmithKline Beecham (SB) acquired a 15% stake in IDEC Pharmaceutical through the exercise of an option for $5 mil. In September 1996, SB reduced its stake to 14%, or 2.4 mil shares. In March 1997, SB decreased its stake to 3. 5%.
	SmithKline Beecham PLC	IBAH Inc	16	acq	1.25	2.79	Pennsylvania	US		2834	Manufacture pharmaceutical products;provide product development services for pharmaceutical companies	SmithKline Beecham Corp, a unit of SmithKline Beecham PLC raised it's stake to 8.3% from 5.5% in IBAH by acquiring 384,607 common shares on Apr 27 at $3.25 per share in the open market for an indicated value of $1.25 mil in cash.
		Sterling Winthrop Inc	17	acq	2925	100	New York	US		2834	Manufacture and wholesale pharmaceuticals	SmithKline Beecham acquired Sterling Winthrop (SW), a unit of Eastman Kodak, for $2. 925 bil in cash. In May 1994, Eastman Kodak announced it was seeking a buyer for SW, L&F Products Group, and its Clinical Diagnostics division (CD). Elf Sanofi, SW's partner in a pharmaceutical sales alliance, which had the first right of refusal to acquire the assets of SW connected to the alliance, acquired the…
		Goody's Pharmaceuticals Inc	18	acq	na	100	North Carolina	US		2834	Manufacture pharmaceuticals	Block Drug agreed to acquire Goody's Pharmaceuticals. Terms were not disclosed.
	ID Biomedical Corp	ID Vaccine Corp	19	acq	na	25.8	na	US		2836	Mnufacture vaccines	US - ID Biomedical (IDB) acquired the remaining 25.8% stake, which it did not already own, in ID Vaccine Corp (IDV), a manufacturer of vaccines, in exchange for 472, 925 warrants. The warrants were exercisable into IDB common shares on a one-for- one basis. The transaction had been subject to regulatory approval of the Montreal and Vancouver stock exchanges.
Novartis	Hexal AG	Jossa-Arznei Kurt Metz GmbH	20	acq	na	100	na	Germany		2834	Manufacture and wholesale paediatric and dermatological medicines	Hexal Pharma acquired Jossa- Arznei Kurt Metz.
	Chiron Corp	Ribozyme Pharmaceuticals Inc	21	acq	10	100	Colorado	US		2836	Biotechnology company	US - Chiron acquired an undisclosed amount of common stock and warrants of Ribozyme Pharmaceuticals for $10 mil, in a privately negotiated transaction, as part of a formation of a joint venture.
	Ciba Vision Corp(Ciba-Geigy)	Iolab Corp-Opthalmic Pharm	22	acq	300	100	California	US		2834	Manufacture ophthalmic pharmaceutical products	Ciba Vision, a unit of the Ciba-Geigy Corp subsidiary of Ciba-Geigy, acquired the opthalmic pharmaceutical product line of Iolab, a unit of Johnson & Johnson, for $300 mil, including a cash payment upon closing, and future financial considerations.
	Ciba-Geigy AG	Synaptic Pharmaceutical Corp	23	acq	na	100	New Jersey	US		2834	Manufacture pharmaceuticals and diagnostic products; provide commercial physical research services	Ciba-Geigy agreed to acquire a minority stake is Synaptic Pharmaceutical.
	Chiron Corp	American Home Prod-Diphtheria	24	acq	na	100	New York	US		2834	Manufacture vaccines and pharmaceuticals	Chiron acquired the diphtheria and tetanus vaccine business of American Home Products (AHP). Terms were not disclosed. The transaction was required by the Federal Trade Commission to get regulatory approval for AHP's acquisition of American Cyanamid
	Ciba-Geigy AG	Chiron Corp	25	acq	1388	28.37	California	US		2836	Manufacture vaccines, blood testing and biopharmaceutical products	Ciba-Geigy (CG) completed its tender offer to raise its stake to 41.6% from 4.3% in Chiron (CH) by purchasing 11. 9 mil common shares, or 37.3% of the primary shares outstanding for $117 in cash per share, or a total of $1. 387 bil. The offer had been conditioned upon all the shares sought being tendered. The transaction had been subject to regulatory approval. Earlier, CH agreed to acquire Ciba …
	Chiron Corp	Ciba-Corning Diag,Biocine	26	acq	616.5	100	California	US		2834	Manufacture pharmaceutical products	Chiron acquired Ciba Corning Diagnostics, a unit of Ciba- Geigy, and the remaining 50% interest it did not already own in Biocine from its joint venture partner Ciba-Geigy for $616.450 mil. The consideration offered included 6.6 mil newly issued common shares valued at $516. 450 mil and $100 mil in the assumption of liabilities. The shares were valued based on Chiron's closing stock price of $78.…
	Ciba-Geigy AG	Rhone-Poulenc Rorer-US and Can	27	acq	357	100	Pennsylvania	US		2834	Manufacture pharmaceuticals	Ciba-Geigy (CG) acquired the US and Canadian self- medication business of Rhone- Poulenc Rorer (RPR), a unit of Rhone-Poulenc, for $357 mil. CG would make an initial up-front payment of $189 mil in cash and additional payments of $24 million per year over a seven year period.
Sanofi	Chattem Inc	Procter & Gamble C0-Benzodent			na	100	Ohio	United States	Primary Business not Hi-Tech	2834	The Procter & Gamble Company, together with its subsidiaries, manufactures and sells branded consumer packaged goods. The company operates through five segments: Beauty, Grooming, Health Care, Fabric Care and Home Care, and Baby Care and Family Care. The Beauty segment offers antiperspirants and deodorants, cosmetics, personal cleansing, skin care, hair care, hair colors, prestige products, and p…	Chattem acquired the Benzodent product from Procter & Gamble. Terms were not disclosed.
	Genzyme Transgenics Corp	TSI Corp			27.074	100	Massachusetts	United States	Genetically Eng. Prod(Human) In-Vivo Diagnostic Products	8731	a contract clinical research company based in Worcester	Genzyme Transgenics (GT), a 73% held unit of Genzyme, acquired TSI in a stock swap transaction valued at $27.074 mil. TSI shareholders received .20 GT shares per TSI share held. Based on GT's closing stock price of $6.25 on Jun 14, the last full trading day prior to announcement, each share of TSI was valued at $1.25. The transaction had been subject to regulatory approval.
	Genzyme Corp	Celtrix Pharmaceuticals Inc			10	10	California	United States	General Pharmaceuticals	2834	As of May 31, 2000, Celtrix Pharmaceuticals Inc. was acquired by Insmed Incorporated in a reverse merger transaction. Celtrix Pharmaceuticals, Inc. develops novel therapeutics for the treatment of seriously debilitating, degenerative conditions primarily associated with severe trauma, chronic diseases or aging, as of December 31, 1999. The company's product development programs were targeted at s…	Genzyme acquired a 10% stake in Celtrix Pharmaceuticals by purchasing 1,550,388 common shares for a total value or $10 mil or $6.45 per share in a privately negotiated transaction.
	Genzyme Corp	Sygena AG			14.562	100	Foreign	Switzerland	Primary Business not Hi-Tech	2836	Syngenta is a global agribusiness company headquarted in Basel, Switzerland. It has a large number of Research and Development facilities and Production sites all over the world. Click on the names below or scroll down to learn more about the main sites.	Genzyme acquired Sygena for an estimated 19 mil Swiss francs ($14.56 mil US).
	Genzyme Corp	BioSurface Technology Inc			na	100	Massachusetts	United States	In-Vitro Diagnostic Products In-Vivo Diagnostic Products Other Biotechnology	2836	BioSurface Engineering Technologies, Inc., also known as BioSET, engages in developing proprietary therapeutic peptides as medical devices to improve bone and soft tissue repair. The company focuses on developing devices for orthobiologics applications. Its products include AMPLEX, an implantable combination device of the B2A peptide and a synthetic ceramic scaffold for use as a surgical bone gra…	Genzyme acquired BioSurface Technology in a stock swap transaction. BioSurface shareholders received 5 mil tracking shares out of 11.3 mil outstanding shares of a new unit of Genzyme, named Genzyme Tissue Repair. The exchange ratio was .571. Of the remaining 6.3 mil shares, Genzyme shareholders received 3.3 mil common shares as a tax-free dividend, and the remaining 3 mil shares were to be held i…
	Hoechst AG	Dow Chemical Europe-De-icing			na	100	Foreign	Switzerland	Primary Business not Hi-Tech	4581		Hoechst acquired the de- icing business of Dow Chemical Europe, a unit of Dow Chemical. Terms were not disclosed.
	Rhone-Poulenc Rorer Inc	Introgen Therapeutics Inc			na	na	Texas	United States	Medicinal Chemicals	2834	Introgen Therapeutics, Inc., a biopharmaceutical company, engages in the discovery, development, and commercialization of targeted molecular therapies for the treatment of cancer and other diseases. The company is developing product candidates to treat a range of cancers using tumor suppressors, cytokines, and other targeted molecular therapies. Its lead product candidate include ADVEXIN therapy,…	Rhone Poulenc Rorer, a unit of French state-owned Rhone- Poulenc SA/France, acquired an undisclosed minority stake in Introgen Therapeutics as part of a formation of a joint venture.
	Hoechst Japan Ltd(Hoechst AG)	Rhone-Poulenc Rorer-Generic Dr			na	100	Foreign	Japan	General Pharmaceuticals	2833		Hoechst Japan, a unit of Hoechst acquired the generic drugs division of Rhone- Poulenc Rorer Japan, a unit of French state-owned Rhone- Poulenc. The division was to be renamed Cox Japan.
Astrazeneca	NON
Abbott	Abbott Laboratories	Neose Pharmaceuticals Inc			2	2	Pennsylvania	United States	General Pharmaceuticals	2834	Neose Technologies, Inc. (Neose) was a biopharmaceutical company that develops therapeutic proteins. The company used its enzymatic pegylation technology, GlycoPEGylation to improve the drug properties of therapeutic proteins by attaching polyethylene glycol (PEG) to, carbohydrate structures on the proteins. Neose had two compounds: GlycoPEG-GCSF and Factor VIIa, which are at clinical trials and …	Abbott Laboratories raised its stake in Neose Pharmaceuticals to 4.3% from 2.3% by acquiring stock for $2 mil.
Merck	Canji	Amer Gene Therapy-Art Mini Sys			na	100	Foreign	Canada	Other Biotechnology Surgical Instruments/Equipment	2833		Canji acquired the Mammalian Artificial Minichomosome gene therapies delivery system from American Gene Therapy. Terms were not disclosed.
	Merck KGaA	LIPHA			372.26	43.57	Foreign	France	Primary Business not Hi-Tech	2834	US drug manufacturer Pharmaceutical Resources	E Merck, a unit of Merck, raised its stake in Lyonnaise Industrielle Pharmaceutique to 95.56% from 51.99% by acquiring a 43.57% stake from its joint venture partner, Cooperation Pharmaceutique Francaiser, a unit of French state-owned Rhone-Poulenc, for an estimated 2 bil French francs ($372.3 mil US).
	Millipore Corp	Millipore Corp			280	na	Massachusetts	United States	Precision/Measuring Test Equip Research & Development Firm General Pharmaceuticals	3826	EMD Millipore Corporation provides tools, technologies, and application solutions for research, development, and production of biotech and pharmaceutical drug therapies. It offers products for diagnostics/OEM, up and downstream bioprocessing, drug discovery and development, laboratory filtration and water, life science research, and process monitoring applications, as well as specialty markets. T…	Millipore (MP) completed its repurchase of $280 mil of the company's common stock outstanding, in open market transactions. MP's board had announced the authorization to buy back up to $300 mil in common shares in April 1994. Waters Holdings, a jointly owned unit of AEA Investors and Bain's Bain Capital subsidiary, agreed to acquire the Waters Chromatography division of MP. Also, PerSeptive Biosy…
	Millipore Corp	Glyko Biomedical Ltd			na	4	California	United States	In-Vivo Diagnostic Products General Pharmaceuticals	2835	Glyko Biomedical Ltd. offers scientific research services aimed at developing novel analytic research instrumentation for carbohydrate research and for human medical diagnosis. The company is based in Toronto, Canada. As of February 7, 2002, Glyko Biomedical Ltd. operates as a subsidiary of BioMarin Pharmaceutical Inc.	Millipore raised its stake in Glyko Biomedical to 29% from 25% by acquiring 500,000 treasury shares in exchange for terminating a marketing and manufacturing rights agreement including an option to acquire Glyko's analytical business. The transaction had been subject to regulatory approval.
	Merck AG	Amerpharm			na	51	Foreign	Netherlands	General Pharmaceuticals Medicinal Chemicals Vaccines/Specialty Drugs Other Biotechnology	2834	generics holding company	Merck AG, a unit of Merck KGAA, acquired a 51% interest in Amerpharm from the Tabatznik family.
	Bender & Hobein	Faust			na	26	Foreign	Germany	Primary Business not Hi-Tech	8731		Bender & Hobein, a subsidiary of Merck's E Merck unit, acquired a 26% stake in Faust.
	Merck KGaA	Amerpharm			na	51	Foreign	Netherlands	General Pharmaceuticals Medicinal Chemicals Vaccines/Specialty Drugs Other Biotechnology	2834	generics holding company	Merck E, a unit of Merck, acquired a 51% interest in Amerpharm (AM). AM was renamed Merck Generic.
	Millipore Corp	Millipore Corp			215.86	12.93	Massachusetts	United States	Precision/Measuring Test Equip Research & Development Firm General Pharmaceuticals	3826		Millipore (MP) completed a dutch auction self-tender offer for up to 3.5 mil of its common shares by accepting 3,770,538 of its shares, or about 12.93% of its common stock outstanding, for $57.25 in cash per share, or a total value of 215.86 mil. The offer had not been conditioned on any minimum number of shares being tendered. Concurrently, MP's board authorized the repurchase of up to $300 mil …
Bayer	Miles Inc	Schein Pharmaceutical Inc			310	28.3	New Jersey	United States	General Pharmaceuticals Over-The-Counter Drugs	2834	Schein Pharmaceutical International, Inc. was incorporated in 1994 and is based in the Florham Park, New Jersey. Schein Pharmaceutical International, Inc. operates as a subsidiary of Actavis plc.	Miles, a unit of Bayer's Bayer USA subsidiary, acquired a 28.3% stake in Schein Pharmaceutical for $310 mil.
	Miles Inc	ChemDesign Corp(Bayer Corp)			106.69	88.65	Massachusetts	United States	Primary Business not Hi-Tech	2869	ChemDesign Products, Inc. provides chemical toll processing services for companies in the agricultural chemicals, consumer, energy, specialty, industrial, and plastics. It also offers fine chemical toll services, including pharmaceuticals intermediaries and agrochemicals. ChemDesign Products, Inc. was formerly known as SpecialtyChem Products Corporation and changed its name to ChemDesign Products…	Miles, a unit of Bayer's Bayer USA subsidiary, completed its tender offer for all the outstanding shares of ChemDesign for $106. 69 mil, in which 92% of the shares were tendered. Consideration consisted of $8. 50 per share in cash and $28. 65 mil in the assumption of liabilities. Boston was retained as dealer manager for Miles for the transaction. Mackenzie Partners was retained as information ag…
Eli lilly	Eli Lilly & Co	Sphinx Pharmaceuticals Corp			71.613	94.61	North Carolina	United States	General Pharmaceuticals Medicinal Chemicals	2836	As of 2005, Sphinx Pharmaceuticals Corporation went out of business. Sphinx Pharmaceuticals Corporation engages in drug discovery and development by generating combinatorial chemistry libraries of small-molecule compounds and high-throughput screening against biological targets central to human diseases. The company was founded in 1987 and is based in Research Triangle Park, North Carolina. Sphin…	Eli Lilly acquired the remaining 11.9 mil common shares, or 94.6% of the shares outstanding, of Sphinx Pharmaceuticals it did not already own for $6 in cash per share, or a total value of $71.613 mil. The transaction had been subject to regulatory approval.
	Eli Lilly & Co	Eli Lilly & Co			1547.94	5.71	Indiana	United States	General Pharmaceuticals Medicinal Chemicals Other Biotechnology Vaccines/Specialty Drugs Research & Development Firm	2834		Eli Lilly (EL) completed an exchange offer for 16.5 mil common shares, or a 5.7% interest, through which it spun off 100% its Guidant (GT) unit to shareholders in a transaction valued at $1.547 bil. Under terms of the offer, EL exchanged 3.49 GT common shares, valued at $93.79, for each EL share tendered. The shares were valued based on GT's closing stock price of $26.875, the first full trading …
	Eli Lilly & Co	Somatogen Inc			8	na	Colorado	United States	In-Vitro Diagnostic Products	2836	Eli Lilly & Company entered the race to produce a substitute for human blood yesterday by signing a joint development agreement with Somatogen Inc. of Boulder, Colo	Eli Lilly (LLY) raise its stake in Somatogen by acquiring an additional $8 mil in common stock, which was paid upon the completion of specified milestone events for its rHb1.1 blood substitute.
	Eli Lilly & Co	Somatogen Inc			20	13.5	Colorado	United States	In-Vitro Diagnostic Products	2836		Eli Lilly (LLY) acquired a 13.5% stake in Somatogen for $20 mil as part of the formation of a strategic alliance to develop and market rHb1.1, a blood substitute product. Also, LLY acquired an additional $8 mil in Somatogen common stock based on Somatogen meeting certain research milestones.
BSM	Medarex Inc	IDM SA			na	31	Foreign	France	Research & Development Firm Other Biotechnology	2836	immunotherapy products	Medarex acquired a 31% stake in Immuno-Designed Molecules in the form of stock and convertible debentures in exchange for less than 2% of its own outstanding common stock shares.
	Bristol-Myers Squibb Co	Azupharma GmbH(Gehe AG/Franz)			na	25.1	Foreign	Germany	Nuclear Medicines Other Biotechnology	2834	As of January 18, 2012, Azur Pharma and Jazz Pharmaceuticals, Inc. have combined to form Jazz Pharmaceuticals plc. Jazz Pharmaceuticals plc is a dynamic specialty pharmaceutical company dedicated to improving patients' lives by identifying, developing, and commercializing innovative products that address unmet medical needs.	Bristol-Myers Squibb acquired a 25.1% stake in Azupharma from Gehe, a unit of Franz Haniel & Cie, for an undisclosed cash consideration.
	Bristol-Myers Squibb Co	Cadus Pharmaceutical Corp			12.5	15	New York	United States	Other Biotechnology Research & Development Firm	2836	Cadus Corporation, through its subsidiary, Cadus Technologies, Inc., focuses on licensing yeast-based and other drug discovery technologies to third parties. Its technologies are used to identify small molecules that act as agonists or antagonists to cell surface receptors. The company was formerly known as Cadus Pharmaceutical Corporation and changed its name to Cadus Corporation in June 2003. C…	Bristol-Myers Squibb acquired a 15% stake in Cadus Pharmaceutical for $12.5 mil.
	Bristol-Myers Squibb Co	Calgon Vestal Laboratories			261.5	100	Missouri	United States	General Pharmaceuticals	2833	Calgon is a brand registered trademark of different corporations. The original product consisted of powdered sodium hexametaphosphate (amorphous sodium polyphospate), which in water would complex with ambient calcium ion and certain other cations, preventing formation of unwanted salts and interference by those cations with the actions of soap or other detergents. Its name was a portmanteau deriv…	Bristol-Myers Squibb acquired Calgon Vestal Laboratories, a unit of Merck, for $261.5 mil in cash. In August 1994, Merck had announced it was seeking a buyer for its Kelco and Calgon Vestal Laboratories units.
	GenPharm Europe BV	FinnGene Oy			na	100	Foreign	Finland	Primary Business not Hi-Tech	8731	FinnGene Oy of Kuopio, Finland Friday announced their intent to consolidate their activities on production of biomedical proteins in the milk of transgenic animals.	FINLAND - GenPharm Europe BV, a unit of GenPharm International, acquired FinnGene. Terms were not disclosed.

## Sheet: acquistions_1995
ACQ:1995
company	subsidiary	name acquired company	#	alliance/acquisition	Deal value (mil$)	stake equity	target state	country	industry (high-tech) code	Target SIC code	company description	deal info
J&J		Amylin Pharmaceuticals Inc	1	acq	9.5	5,06	California	US		2834	Amylin Pharmaceuticals Inc, headquartered in San Diego, California, is a biopharmaceutical company that manufactures and develops pharmaceuticals and therapeutics based upon peptide analogs, primarily in regulation of glucose metabolism. It also provides research and development services looking to develop novel therapeutics based on amylin, a newly discovered hormone that play a role in glucose …	Johnson & Johnson Development, a unit of Johnson & Johnson, acquired a 5.06% stake in Amylin Pharmaceuticals for $8.12 per share, or a total value of $9. 5 mil, in a privately negotiated transaction.
		GynoPharma Inc	2	acq	na	100	New Jersey	US		2834	GynoPharma Inc, located in Somerville, New Jersey, is a manufacturer of pharmaceutical products.	Johnson & Johnson acquired GynoPharma. Terms were not disclosed.	GynoPharma Inc. operates as a pharmaceutical company and provides intrauterine devices and gynecological products, especially for women. The company was founded in 1984 and is based in Somerville, New Jersey. GynoPharma Inc. operates as a subsidiary of Johnson & Johnson.
		Cordis Corp	3	acq	1789	100	Florida	US		3844, 2836	Manufacture cardiac pacers, angiocardiographic equipment, biological products and catheters used to inject dye into patients and balloon catheters used to unclog blood vessels; wholesale commercial equipment	Johnson & Johnson (JJ) acquired Cordis (CD) in a sweetened stock swap transaction valued at $1.878 bil. Each CD shareholder received an amended $109 in JJ common stock for each CD share held. Originally, JJ launched a hostile tender offer to acquire CD for $100 in cash per share, or a total value of $1.76 bil. The transaction had been subject to regulatory approval and in order to gain approval, …
		Medinol Ltd	4	acq	360	na	na	Israel		2834	Manufacture stent technologies	Johnson & Johnson withdrew intentions to acquire Medinol for 1.076 bil Israeli shekels ($360 mil US). J&J's acquisition intentions had begun as a rumor in the press in September 1995.
		Amylin Pharmaceuticals Inc	5	acq	15	11,00	California	US		2834	Amylin Pharmaceuticals Inc, headquartered in San Diego, California, is a biopharmaceutical company that manufactures and develops pharmaceuticals and therapeutics based upon peptide analogs, primarily in regulation of glucose metabolism. It also provides research and development services looking to develop novel therapeutics based on amylin, a newly discovered hormone that play a role in glucose …	Johnson & Johnson Development, a unit of Johnson & Johnson, acquired a 5.06% stake in Amylin Pharmaceuticals for $8.12 per share, or a total value of $9. 5 mil, in a privately negotiated transaction.
Pfizer	Pfizer India Ltd	SmithKline Beecham Pharma(IN)	6	acq	na	100,0	na	India		2048	Produce animal feeds; manufacture animal pharmaceuticals	Pfizer Ltd, a unit of Pfizer Inc, planned to acquire the animal health division from SmithKline Beecham's SmithKline beecham Pharma (India) subsidiary.
	Pharmacia Inc(Pharmacia AB)	PDT Inc	7	acq	12	5,8	California	US		2835	Manufacture drug products for Photodynamic Therapy	Pharmacia, a unit of Pharmacia AB, agreed to acquire .4 mil common shares, or a 3.33% stake, in PDT for $30 per share, or a total value of $12 mil, in a privately negotiated transaction.
		Cantab Pharmaceuticals PLC	8	acq	na	8,11	na	UK		2834	Manufacture pharmaceuticals; holding company	Pfizer acquired a 8.11 % stake, or 800,000 ordinary shares, in Cantab Pharmaceuticals on the open market.
		Neurogen Corp	9	acq	16.5	7,4	na	Italy		2834	Neurogen Corp, located in Branford, Connecticut, manufactures and develops small-molecule drugs focused on the treatment of psychiatric and neurological disorders, including insomnia, Parkinson's disease, restless legs syndrome (RLS), anxiety and pain. The company was founded in 1987.	Pfizer agreed to acquire . 750 mil common shares, or a 7. 4% stake, in Neurogen for $22 per share, or a total value of $16.5 mil. >>>>>>status unknown
		Bioindustria Farmaceutici Spa	10	acq	na	100,0	na	Italy		2834	Manufacture pharmaceuticals	Pfizer Italiana (PI), a unit of Pfizer, agreed to acquire Bioindustria Farmaceutici (BF) from the Caraccia family. Included in the transaction was the acquisition of BF's ethical and OTC pharmaceutical, as well as its commercial and medical- scientific structures. Upon completion, BF's production activities were to be consolidated into a new company to be called Bioindustria Lim.
	Hawol (Pharmacia & Upjohn Inc)	Pierrel Farmaceutici SpA	11	acq	na	50,0	na	Italy		2834	Manufacture pharmaceutical and chemical products	ITALY - Hawol of the Netherlands, a unit of Pharmacia & Upjohn Inc, acquired a 50% interest in Pierrel Farmaceutici SpA, a Milan-based manufacturer of pharmaceutical and chemical products, from Kabi Pharmacia AB, a unit of Procordia AB.
Roche	Genentech Inc	Scios Nova Inc	12	acq	20	100	California	US		2834	Manufacture prescription pharmaceuticals intended for final consumption, including biotech products, focusing on cardiovascular and inflammatory diseases, through the integration of expertise in protein biology, computational and medicinal chemistry	Genentech, a unit of the Roche Holdings subsidiary of Roche Holding AG, acquired an undisclosed minority stake in Scios Nova for $20 mil in exchange for preferred stock convertible into 2.1 mil common shares at $9.5 per share.
	Roche Holding AG	Genentech Inc	13	acq	52	0.95	California	US		2836	Manufacture and develop pharmaceuticals based on recombinant DNA technology and gene splicing	Roche Holding raised its stake to 65.2% from 64.2% in Genentech by acquiring 1,106, 300 common shares for an average price of $46.96 in cash per share, or a total value of $51.954 mil, in the open market. The shares were acquired from Arpil 26, 1994, and Janurary 9, 1995.
		National Laboratories Holdings	14	acq	na	100	na	US		8071	Provide clinical laboratory services	Roche Holding Ltd, a unit of Roche Holding AG, agreed to acquire National Laboratories Holdings.
	Hoffmann-La Roche Inc	Laboratoires Soekami-Lefrancq	15	acq	na	100	na	France		2834	Manufacture over-the-counter products for gynaecological, asthenia and anxiety problems	Hoffmann-La Roche, a unit of Roche Holding, acquired Laboratories Soekami Lefranrq Russell-Uclaf, a subsidiary of Hoechst. Terms were not disclosed. The transaction was subject to regulatory approval.
	Roche Holding AG	Genentech Inc	16	acq	7.14	0.14	California	US		2836	Manufacture and develop pharmaceuticals based on recombinant DNA technology and gene splicing	Roche Holding (RH) raised its stake in Genentech (GT) to 65.18% from 65.04% by acquiring .159 mil common shares between January 20 and April 18 in the open market for an average price of $46. 75 per share, or a total of $7.433 mil. Earlier, in February 1990, RH acquired an initial 60% interest in GT. Concurrently, RH was granted the option to acquire the remaining 40% interest of GT it did not al…
		Soekami-Lefrancq(Roussel)	17	acq	na	100	na	France		2833	Manufacture vitamins, hygiene products and over the counter medicines	Roche Holding planned to acquire Soekami-Lefrang from Roussel-Uclaf, a unit of Hoechst. Terms were not disclosed.
		Cambridge Antibody Technology	18	acq	2	0.14	na	UK		2833	Manufacture antibodies	Genentech, a unit of Roche Holding Ltd's Roche Holdings Inc. unit, acquired a minority stake in Cambridge Antibody Technology for 1.25 mil British pounds ($2.0 mil US).
	Genentech Inc	IDEC Pharmaceuticals Corp	19	acq	5	6.78	California	US		2836	Biotechnology company, focusing on the development of treatments for cancer and autoimmune and inflammatory diseases	Genentech (GT), a unit of the Roche Holdings subsidiary of Roche Holding AG, acquired 1 mil series A preferred shares, convertible to 1 mil common shares, or a 6.78% stake, in IDEC Pharmaceuaticals (IDEC), for $50 per share, or a total value of $5 mil, in a privately negotiated transaction. Later, GT raised it's stake to 9.33% from 6. 78% in IDEC by acquiring an additional 37.521 series A-2 prefe…
	Genentech Inc	IDEC Pharmaceuticals Corp	20	acq	2.55	2.5	California	US		2836	Biotechnology company, focusing on the development of treatments for cancer and autoimmune and inflammatory diseases	Genentech (GT), a unit of the Roche Holdings subsidiary of Roche Holding AG, raised its stake to 9.33% from 6.78% in IDEC Pharmaceuticals (IDEC) by acquiring 37,521 series A- 2 preferred shares, convertible to 375,210 common shares, for $66.63 per share, or a total value of $2.5 mil, in a privately negotiated transaction. Previously, GT acquired 100,000 series A preferred shares, convertible to 1…
	Boehringer Mannheim GmbH	PerSeptive Biosystems Inc	21	acq	2	2.5	Massachusetts	US		2835	Manufacture purification and analysis systems for bio- molecules utilizing a proprietary process called perfusion chromatography	Boehringer Mannheim planned to acquire a minority stake in Perseptive Biosystems for $2 mil, in a privately negotiated transactio
	Chugai Pharmaceutical Co Ltd	Prolifix Ltd	22	acq	1.58	100	na	UK		8071	Own and operate biotech laboratory	Chugai Pharmaceutical planned to acquire a minority stake in Prolifix for 1.0 mil British pounds ($1.58 mil US).	Prolifix is a pharmaceutical research and development company whose objective is the discovery and development of novel therapeutics for the treatment of proliferative diseases. The Company was initially set up to exploit scientific discoveries made at the Medical Research Council (MRC) laboratories at Mill Hill, London, relating to the control of cell division. These discoveries could lead to ne…
	Boehringer Mannheim Therapeutics (Corange)	NeXstar Pharmaceuticals Inc	23	acq	5	1.24	Colorado	US		2834	Manufacture and provide research and development services of AIDS related pharmaceuticals	Boehringer Mannheim Therapeutics, a unit of Corange, acquired 297,619 common shares, or a 1.24% stake, in NeXstar Pharmaceuticals for $16.80 per share, or a total value of $5 mil, in an open market transaction.	NeXstar Pharmaceuticals, Inc. is a fully integrated biopharmaceutical company. The company discovers, develops, tests, manufactures and markets proprietary medical drugs. The drugs are used in the treatment of life-threatening and other serious diseases. The main product AmBisome, is an antifungal agent. The second product, DaunoXome is an approved primary therapy for Kaposi's sarcoma. The third …
GSK	Glaxo Holdings PLC	Wellcome PLC	24	acq	14285,00	100	na	UK		2834	Manufacture pharmaceuticals; holding company	Glaxo Holdings (GH) completed an unconditional hostile stock swap offer for Wellcome for 8.99 bil British pounds ($14.28 bil). GH offered 722 pounds ($1,147) in cash and 47 new ordinary shs for every 100 Wellcome ordinary shs. Based on GH's closing stock price of 6.62 pounds ($10.52) on Jan 19, 1995, each Wellcome share was valued at 10.33 pounds ($16. 42). Glaxo also offered the same considerati…
	Glaxo Venture Limited(Glaxo)	Affymax NV	25	acq	593	98.8	na	Netherlands		2834	Provide pharmaceutical research and development services
	SmithKline Beecham PLC	Ligand Pharmaceuticals Inc	26	acq	5	100	California	US		2836	Ligand Pharmaceuticals Inc, located in San Diego, California, is a biotechnology company. The company is focused on the discovery and development of critical new drugs for oncology, men's and women's health and skin diseases, as well as osteoporosis, metabolic, cardiovascular and inflammatory diseases. The company was founded in 1987.	SmithKline Beecham agreed to acquire a minority stake in Ligand Pharmaceutical for $5 mil.	Ligand pioneered the field of intracellular receptor drug discovery using cell-based assays of nuclear receptors. We have expanded our areas of expertise to include cell-signaling enzymes and membrane receptors, such as cytokine receptors. These drug targets respond to circulating signals acting on the cell to turn on or turn off transcription factors that control cell function by regulating expr…
	Glaxo Holdings PLC	Glaxo Korea	27	acq	na	50	na	South Korea		2834	Manufacture and wholesale pharmaceuticals	Glaxo acquired the remaining 50% interest in Glaxo Korea from its joint venture partner Chong Kun Dang.
	Glaxo Wellcome PLC	Amylin Pharmaceuticals Inc	28	acq	2.5	50	California	US		2834	Amylin Pharmaceuticals Inc, headquartered in San Diego, California, is a biopharmaceutical company that manufactures and develops pharmaceuticals and therapeutics based upon peptide analogs, primarily in regulation of glucose metabolism. It also provides research and development services looking to develop novel therapeutics based on amylin, a newly discovered hormone that play a role in glucose …	Glaxo-Wellcome acquired a minority stake in Amylin Pharmaceuticals for $2.5 mil, in a privately negotiated transaction.
	Glaxo Wellcome PLC	Cascan GmbH(Merck)	29	acq	na	50	na	Germany		2834	Manufacture pharmaceuticals and antibiotics for infectious diseases	Glaxo Wellcome, through its German unit, acquired the remaining 50% interest in Cascan, from its joint- venture partner Merck Beteiligungen. Terms were not disclosed.
	Block Drug Co	SmithKline Beecham Consumer	30	acq	na	100	na	US		2834	Manufacture laxative products	Block Drug agreed to acquire the United States, Canada, and Puerto Rico Nature's Remedy laxative product line of SmithKline Beecham Consumer Healthcare, a unit of SmithKline Beecham. Terms were not disclosed
	Glaxo Wellcome PLC	Burroughs Wellcome(India)Ltd	31	acq	na	8	na	India		2834	Manufacture pharmaceuticals and cosmetics	Glaxo-Wellcome raised its stake in Burroughs Wellcome (India), a unit of Burroughs Wellcome, to 40% from 32% by acquiring an 8% stake in a privately negotiated transaction.
Novartis	Ciba Geigy SpA(Ciba-Geigy AG)	Enichem Synthesis	32	acq	na	100	na	Italia		2869	Manufacture industrial inorganic and organic chemicals	Ciba Geigy SpA, a unit of Ciba-Geigy AG, acquired Enichem Synthesis from Enichem, a subsidiary of Italian state-owned Ente Nazionale Idrocarburi. Terms were not disclosed.
	Sandoz AG	SyStemix Inc(Sandoz AG)	33	acq	37.6	12.14	na	Italia		2836	Manufacture and develop cellular processes and products for the treatment of toxic side effects from chemotherapy and other medical therapies	US - Sandoz purchased an additional 1,267,600 Systemix common shares exercisable at USD 27.50 per share, or a total value of USD 37.6 mil. Upon the exercise of the warrants, Sandoz owned a 74% interest in Systemix. Concurrently Sandoz agreed to raise its stake to 71.6% from 60% in Systemix.	SyStemix, Inc. was acquired by Novartis AG. In February 1997, SyStemix, Inc. completed a merger with Novartis Biotech Holding Corp., an indirect wholly owned subsidiary of Novartis, Inc., pursuant to which SyStemix became an indirect wholly owned subsidiary of Novartis. Previously, SyStemix, Inc. was engaged in the development of cellular and cell-based gene therapies for cancer, AIDS, and geneti…
	Chiron Corp	Viagene Inc	34	acq	118.8	66.13	California	US		8731	Provide research and development services of gene transfer drugs for treatment of severe viral infections, cancers and other diseases	Chiron (CH) acquired the remaining 66.13% of Viagene (VI) it did not already own in a stock swap valued at an amended $118.8075 mil. VI shareholders received .915 mil CH shares and $36 mil in cash. Originally, VI shareholder's were given a choice of either $9 in cash or .115 CH common shares, valued at $8.7575, for each VI share held. Green Cross granted CH an option to acquire its 1.2 mil shares…
	Ciba-Geigy AG	Oncogene Science Inc	35	acq	5	5.56	New York	US		2834	Manufacture drugs that target 30 proteins in a wide range of disease areas, including cancer, atherosclerosis, neurological disorders and chronic anemias.	Ciba-Geigy (CG) acquired a 5. 3% stake in Oncogene Science by purchasing 909,091 common shares for $5.50 per share, or a total value of $5 mil, in a privately negotiated transaction. Concurrently, CG was granted an option to acquire an additional $10 mil in OS common shares.
	Ciba-Geigy AG	Medarex Inc	36	acq	8,00	10	New Jersey	US		2836	Medarex Inc, located in Princeton, New Jersey, is a biopharmaceutical company focused on the discovery, development, and potential commercialization of fully human antibody-based therapeutics to treat life- threatening and debilitating diseases, including cancer, inflammation, autoimmune and infectious diseases. It was founded in 1987	Ciba-Geigy agreed to acquire 870,000 common shares, or a 10% stake, in Medarex for an average price of $9.1954 per share, or a total value of $8 mil, in a privately negotiated transaction. The transaction was subject to regulatory approval.	Medarex, Inc. engages in the discovery, development, and commercialization of human antibody-based therapeutics to treat cancer, inflammation, autoimmune disorders, and infectious diseases. The company was founded in 1987 and is headquartered in Princeton, New Jersey. It has research facilities in Milpitas and Sunnyvale, California; a research and development facility in Greenwich Township, New J…
	Biochemie GmbH(Sandoz AG)	Roferm SpA(Burns Philp & Co)	37	acq	34.1	100	na	Italy		2833	Manufacture medicinal chemicals and pharmaceuticals	Biochemie, a unit of Sandoz, acquired Roferm from Burns Philp for 54.177 bil Italian lire (46.5 mil Australian dollars/$34.46 mil US) in cash and the assumption of liabilities
	Chiron Corp	Genelabs Technologies Inc	38	acq	5	100	California	US		2834	Genelabs Technologies Inc, headquartered in Redwood City, California, manufactures and develops pharmaceutical products focused in novel compounds for infectious diseases.	Chiron acquired a minority stake in Genelabs Technologies, by acquiring 5, 000 Series A convertible preferred stock, for $5 mil in cash, in a privately negotiated transaction.	As of January 6, 2009, Genelabs Technologies Inc. was acquired by SmithKline Beecham Corporation. Genelabs Technologies, Inc., a biopharmaceutical company, engages in the discovery and development of infectious disease therapies to improve human health. The company’s product pipeline consists of infectious disease projects focusing on Hepatitis C virus infection; and late-stage clinical assets, i…
	Sandoz AG	Genetic Therapy Inc	39	acq	283.4	96.4	Maryland	US		2836	Develop delivery systems for human gene therapy;Provide research services	Sandoz acquired the remaining 96.4% interest in Genetic Therapy (GT) it did not already own in a transaction valued at $283. 408 mil. Earlier, Sandoz had completed its $21 cash per share tender offer by accepting 12.3 mil shares, or 93.91%, of GT's common shares outstanding. The offer had been conditioned upon a majority of GT's shares being tendered and had also been subject to regulatory approv…
	Ciba-Geigy AG	Idun Pharmaceuticals Inc	40	acq	na	100	California	US		2834	Manufacture prescription pharmaceuticals that control apoptosis	Ciba-Geigy acquired a minority stake in IDUN Pharmaceuticals. Terms were not disclosed.
	Ciba-Geigy AG	Isis Pharmaceuticals Inc	41	acq	7	3.3	California	US		2836	Biotechnology company	Ciba-Geigy planned to raise its stake to about 10% from 6. 6% in Isis Pharmaceuticals by acquiring approximately .762 common shares for $7 mil in a privately negotiated transaction. The transaction was the result of a marketing agreement between the two firms.
Sanofi	Rhone-Poulenc Rorer Inc	Applied Immune Sciences Inc			21	8.7	California	United States	Blood Derivatives Vaccines/Specialty Drugs Genetically Eng. Prod(Human)	3841	As of November 28, 1995, Applied Immune Sciences, Inc. was acquired by Aventis Inc. Applied Immune Sciences, Inc. is engaged in the cell therapy business. The company conducts ex vivo gene therapy, cell separation, and expansion technologies and vector research. It uses living cell infusions to achieve a therapeutic effect in a variety of diseases. The company is based in Santa Clara, California.	Phone-Poulenc Rorer, a unit of French state-owned Rhone- Poulenc, acquired an 8.7% stake in Applied Immune Sciences by acquiring 1 mil newly issued common shares for $21 per share or a total value of $21 mil, in a privately negotiated transaction.
	Behring Diagnostics Inc	Syva(Syntex Corp/Roche Hldg)			na	100	California	United States	Primary Business not Hi-Tech	2835	Pioneers in animal health	Behring Diagnostics, a unit of Hoechst, acquired Syva (SV) , a unit of Roche Holding's (RH) Syntex (ST) subsidiary. Terms were not disclosed. In August 1994, ST had announced it was seeking a buyer for its SV unit as part of its requirement to gain regulatory approval by the Federal Trade Commission for its merger with RH.
	Genzyme Corp	IG Laboratories Inc			22.265	34.92	Massachusetts	United States	Healthcare Services	8071	IGI Laboratories, Inc. develops, manufactures, and markets topical formulations in the United States. The company sells its generic topical pharmaceutical products under the IGI label. It also develops, manufactures, fills, and packages topical semi-solid and liquid products for branded and generic pharmaceutical customers, as well as for over-the-counter (OTC) and cosmetic markets. The company’s…	Genzyme (GZ) acquried the remaining 31% stake, or 3.06 mil shares, it did not already own in its IG Laboratories (IG) subsidiary for an amended $7 in GZ common stock per share held, or a total of $22.265 mil. Originally, IG common shareholders were to receive . 12368 GZ common shares for each share held. Based on GZ's closing stock price of $38.5 on Feb 14, the last full trading day prior to the …
	Genzyme Corp	Genzyme Transgenics Corp			4	4.81	Massachusetts	United States	Genetically Eng. Prod(Human)	2836	Genzyme Corporation, a biotechnology company, engages in the discovery and development of products and services primarily in the areas of rare genetic diseases, multiple sclerosis, cardiovascular diseases, and endocrinology worldwide. It offers Cerezyme for treating gaucher disease type I; Fabrazyme for treating fabry disease; Aldurazyme for mucopolysaccharidosis I; Myozyme and Lumizyme for pompe…	Genzyme raised its stake to 43% from 38% in Genzyme Transgenics by acquiring .5 mil common shares at $8 per share, or a total value of $4 mil, in a privately negotiated transaction.
	Roussel-Uclaf SA	Dow Chemical Co-Latin American			139.996	100	Foreign	Brazil	General Pharmaceuticals	2834	The Dow Chemical Company manufactures and supplies chemical products for use as raw materials in the manufacture of customer products and services worldwide. The Electronic and Functional Materials segment produces materials for chemical mechanical planarization; materials used in the production of electronic displays, including films and filters; metalorganic precursors for light-emitting diodes…	Roussel-Uclaf, a unit of Hoechst, acquired the Latin American pharmaceuticals business of Dow Chemical for 192.25 mil Deutsche marks ($140 mil US). The value was subject to an adjustment based on the book value of net assets.
	Hoechst AG	Marion Merrell Dow Inc			7264.57	100	Missouri	United States	General Pharmaceuticals General Med. Instruments/Supp.	2834	Marion Merrell Dow, Inc. was engaged in the discovery, development, manufacture, and sale of proprietary and generic pharmaceutical products. These products were marketed through programs targeted to reach medical and health care professionals, managed health care providers, institutions, and pharmacies primarily in the United States, Australia/New Zealand, Canada, France, Germany, Italy, Japan, …	Hoechst (HC) acquired Marion Merrell Dow (MM), a majority- held unit of Dow Chemical (DC) , for $25.75 in cash per share, or a total value of $7. 265 bil. Under terms of the agreement, HC acquired 196, 344,890 common shares, or a 71% stake, in MM from DC for a total value of $5.056 bil. Also, HC acquired the remaining 80,197,209 shares, or 29% stake, for a total value of $2.065 bil. The transacti…
	Rhone-Poulenc SA	Elf Sanofi-Asian,NA Veterinary			na	100	Unknown	United States	General Pharmaceuticals	2834		French state-owned Rhone- Poulenc acquired the Asian and North American veterinary products business of Elf Sanofi, a unit of Societe Nationale Elf Aquitaine.
	Rhone-Poulenc Rorer SA	Applied Immune Sciences Inc			21.5	8	California	United States	Blood Derivatives Vaccines/Specialty Drugs Genetically Eng. Prod(Human)	3841	As of November 28, 1995, Applied Immune Sciences, Inc. was acquired by Aventis Inc. Applied Immune Sciences, Inc. is engaged in the cell therapy business. The company conducts ex vivo gene therapy, cell separation, and expansion technologies and vector research. It uses living cell infusions to achieve a therapeutic effect in a variety of diseases. The company is based in Santa Clara, California.	Rhone-Poulenc Rorer, a unit of French state-owned Rhone- Poulenc, acquired 1 mil common shares, or about an 8% stake, in Applied Immune Sciences for $21.50 per share, or a total value of $21.5 mil, in a privately negotiated transaction.
	Rhone-Poulenc Rorer SA	Laboratoires Biogalenique			na	100	Foreign	France	General Pharmaceuticals	2833		Rhone-Poulenc Rorer (RPR), a unit of French state-owned Rhone-Poulenc, acquired Laboratories Biogalenique (LB) . It was rumored in February 1995 that RPR was planning to acquire LB.
	Wacker-Chemie GmbH	Rhone-Poulenc Silicones Japan			na	50	Foreign	Japan	Primary Business not Hi-Tech	2869		Wacker Chemie acquired a 50% interest in Rhone-Poulenc Silicones Japan from French state-owned Rhone-Poulenc. Terms were not disclosed.
	Genzyme Corp	Genzyme Transgenics Corp			4	10.98	Massachusetts	United States	Genetically Eng. Prod(Human)	2836		Genzyme raised its stake to 49% from 38% in Genzyme Transgenics by acquiring 1.3 mil common shares, in a privately negotiated transaction, in exchange for $4 mil in debt reduction.
	Rhone-Poulenc Rorer Inc	Fisons PLC			2888.37	81.81	Foreign	United Kingdom	Vaccines/Specialty Drugs Medicinal Chemicals Over-The-Counter Drugs General Pharmaceuticals	2834		Rhone-Poulenc Rorer (RPR), a unit of French state-owned Rhone-Poulenc, acquired the entire ordinary share capital, or 691,155,000 shs, of Fisons (FP) for 2.65 British pounds ($4.18 US) in cash per sh for a total of 1.83 bil pounds ($2.888 bil) via a sweetened, unsolicited hostile tender offer. Included in the value was RPR's acquisition of a 18.19% stake in FP. Earlier, RPR offered 2.4 pounds ($3…
	Marcel Merieux	Institut Pasteur-Med Biology			na	100	Foreign	France	Primary Business not Hi-Tech	8731	The Institut Pasteur is a recognized public benefit organization with three core missions: research, public health and teaching. Founded over a century ago and still true to the humanist ideals of Louis Pasteur, the institute of today stands at the forefront of biomedical research.	Marcel-Merieux, a unit of French state-owned Rhone- Poulenc's Foundation Merieux subsidiary, merged with the medical biology division of Institut Pasteur de Lyon.
	RPR Acquisition(Rhone-Poulenc)	Fisons PLC			525.393	18.19	Foreign	United Kingdom	Vaccines/Specialty Drugs Medicinal Chemicals Over-The-Counter Drugs General Pharmaceuticals	2834		RPR Acquisition, a unit of French state-owned Rhone Poulenc's Rhone-Poulenc Rorer (RPR) subsidiary, acquired an 18.19% stake, or 125,721,095 ordinary shares, in Fisons at 2.65 British pounds ($4.2 US) per share, or a total of 333. 16 mil pounds ($525.39 mil). Subsequently, RPR declared unconditional its unsolicited, hostile tender offer to acquire the entire ordinary share captial of Fisons.
	Hoechst AG	Cell Genesys Inc			20	13	California	United States	Research & Development Firm Other Biotechnology	8071	As of October 14, 2009, Cell Genesys, Inc. was acquired by BioSante Pharmaceuticals, Inc. Cell Genesys, Inc. does not have significant operations. The company is evaluating strategic alternatives, including merger with or acquisition by another company, further restructuring of the company, allocation of its resources towards other biopharmaceutical product areas, sale of the company’s assets, an…	Hoechst Marion Roussel (HM), a unit of Hoechst, acquired 2 mil common shares, or a 13% stake, in Cell Genesys (CG) for $10.00 per share, or a total value of $20 mil, in a privately negotiated transaction. Concurrently, HM was granted a warrant to raise its stake to 18% from 13% in CG.
	Rhone-Poulenc Rorer Inc	Applied Immune Sciences Inc			84.6	54	California	United States	Blood Derivatives Vaccines/Specialty Drugs Genetically Eng. Prod(Human)	3841	As of November 28, 1995, Applied Immune Sciences, Inc. was acquired by Aventis Inc. Applied Immune Sciences, Inc. is engaged in the cell therapy business. The company conducts ex vivo gene therapy, cell separation, and expansion technologies and vector research. It uses living cell infusions to achieve a therapeutic effect in a variety of diseases. The company is based in Santa Clara, California.	US - Rhone-Poulenc Rorer (RP) , a unit of French state- owned Rhone-Poulenc, acquired the remaining 54% interest, or 7.2 mil shares, which it did not already own, in Applied Immune Sciences (AI) for $11.75 in cash per share, or a total value of $84.6 mil. Earlier, RP completed its tender offer for AI, by accepting 7.06 mil common shares, or 52.95% of AI's common stock outstanding.
	Rhone-Poulenc Rorer SA	Aastrom Biosciences Inc			25	na	Michigan	United States	Over-The-Counter Drugs Other Biotechnology Research & Development Firm	2834	Aastrom Biosciences, Inc., a clinical-stage biotechnology company, focuses on the development of cell therapies for use in the treatment of severe chronic ischemic cardiovascular diseases. The company is developing a manufacturing technology platform, the Aastrom Replicell System, which enables the expansion of a various cell types, including the production of multicellular therapies expanded fro…	Rhone-Poulene Rorer, a unit of French state-owned Rhone- Poulenc, acquired a minority stake in Aastrom Biosciences for $25 mil.
	Rhone-Poulenc SA	Dow Chemical Co-Aspririn Bus			na	100	Michigan	United States	Primary Business not Hi-Tech	2819	The Dow Chemical Company manufactures and supplies chemical products for use as raw materials in the manufacture of customer products and services worldwide. The Electronic and Functional Materials segment produces materials for chemical mechanical planarization; materials used in the production of electronic displays, including films and filters; metalorganic precursors for light-emitting diodes…	French state-owned Rhone- Poulenc acquired the aspirin business of Dow Chemical. Terms were not disclosed.
	Rhone-Poulenc SA	Kofran Chemical Co(Oriental)			69.984	50	Foreign	South Korea	Primary Business not Hi-Tech	2819	Kofran Chemical Co. Ltd. is located in Seoul, South Korea. Company is working in General business, Chemicals business activities.	French state-owned Rhone Poulenc acquired the remaining 50% interest it did not already own in Kofran Chemical from its joint venture partner Oriental Chemical Industries for 54 bil Korean won ($68.98 mil US) .
Astrazeneca	ZENECA Group PLC	SUGEN Inc			12.5	7.79	California	United States	Research & Development Firm	8731	Sugen, Inc. went out of business. Sugen, Inc. is engaged in the discovery and development of small molecule drugs, which targeted specific cellular signal transduction pathways. Sugen, Inc. formerly operated as a subsidiary of Pharmacia & Upjohn, Inc. The ownership of Sugen, Inc. passed to Pfizer, Inc. as part of its acquisition of Pharmacia Corporation in April 2003. Sugen, Inc. operates as a su…	ZENECA Group raised its stake in Sugen to 19.99% from 12.2% by acquiring 789,141 common shares at $15.84 per share, or a total value of $12.5 mil, in a privately negotiated transaction.
	Astra AB	Fisons PLC-Pharmaceutical			319.968	100	Foreign	United Kingdom	Primary Business not Hi-Tech	8731		Astra acquired the UK pharmaceutical research & development facilities and Rochester research operations from Fisons for 202 mil British pounds ($320 mil US) in cash plus an undisclosed consideration in royalties. Fisons was to retain rights to certain respiratory product delivery devices and respiratory compounds in development. The transaction was subject to shareholders' approval.
	ZENECA Group PLC	Laboratorios Wellcome Zeneca			na	50	Foreign	Brazil	General Pharmaceuticals Over-The-Counter Drugs Medicinal Chemicals	2834	The deal includes the transfer of the manufacturing plant to Zeneca and the transfer of the Wellcome product line to Glaxo Wellcome. The new company, Zeneca Farmaceutica do Brasil Ltda, will be based in Cotia, near Sao Paulo.	ZENECA Group acquired the remaining 50% interest in Laboratorios Wellcome Zeneca (LWZ) from its joint venture partner Glaxo Wellcome. Terms were not disclosed. LWZ was to be renamed Zeneca Farmaceutica do Brazil.
Abbott	Abbott Laboratories	Ligand Pharmaceuticals Inc			5	na	California	United States	Other Biotechnology Research & Development Firm	2836	Ligand Pharmaceuticals Incorporated, a biotechnology company, acquires and develops royalty revenue generating assets in the United States. Its late-stage development programs include Promacta, an oral thrombopoietin receptor agonist therapy for the treatment of adult patients with chronic immune thrombocytopenic purpura; Kyprolis for the treatment of multiple myeloma; AVINZA, a pain therapeutic;…	Abbott Laboratories acquired a minority stake in Ligand Pharmaceutical for $5 mil, in a privately negotiated transaction.
Merck	Intergen Co	TSI Ctr for Diagnostic Prods			na	100	Massachusetts	United States	In-Vitro Diagnostic Products In-Vivo Diagnostic Products	2835	reagents from blood plasma	Intergen acquired TSI Center for Diagnostic Products from the Genzyme Transgenics subsidiary of Genzyme. Terms were not disclosed.
	Merck KGaA	Amersham Intl-Hy-Lite Rapid			na	100	Foreign	United Kingdom	Research & Development Firm Other Biotechnology	2833		E Merck, a unit Merck, acquired the Hy-Lite rapid microbiological environmental assay business from Amersham International. Terms were not disclosed.
	Serologicals Corp	Allegheny Biologicals Inc			2.5	100	Pennsylvania	United States	Primary Business not Hi-Tech	8071	Serologicals Corporation (Nasdaq: SERO) today announced that it has completed the acquisition of Allegheny Biologicals, Inc. (ABI) which operates two specialty antibody collection centers in Pittsburgh, PA., and Jacksonville, FL.	Serologicals acquired Allegheny Biologicals for $2. 5 mil in cash.
	Merck & Co Inc	Merck & Co Inc			3000	na	New Jersey	United States	Other Biotechnology Research & Development Firm General Pharmaceuticals	2834		Merck & Co completed its repurchase program by purchasing 42.5 mil shares for a total cost of $3 bil. In November 1995, Merck's board authorized the repurchase of up to $3 bil of the company's common shares outstanding, in open market and privately negotiated transactions.
Bayer	Bayer AG	Florasynth Inc			na	100	New York	United States	Primary Business not Hi-Tech	2899	U.S. flavors and fragrances manufacturer Florasynth Inc. Florasynth, owned by the Friedman family, is an international leader in the supply of quality flavors and fragrances.	Bayer acquired Florasynth. The transaction had been subject to regulatory approval. Terms were not disclosed.
	Bayer AG	Miles India Ltd			na	11	Foreign	India	In-Vivo Diagnostic Products	2835	The company was promoted by Dr Virendra Patel of Baroda and Miles Laboratories Inc., U.S.A. It manufactures chemical and immuno chemical test systems and related instruments and equipment in general and reagent test strips in particulars.	Bayer raised its stake in Miles India to 51% from 40%.
	Generic Holding GmbH(Bayer AG)	Corporacion Bonima(McKesson)			40.001	97.87	Foreign	El Salvador	Vaccines/Specialty Drugs Over-The-Counter Drugs Medicinal Chemicals General Pharmaceuticals	2833	Productos Nutricionales • Exportadores de Productos Alimenticios • Equipos para Dentistas y Laboratorios Dentales	Generic Holding, a unit of Bayer, acquired a 97.87% interest in Corporacion Bonima from McKesson, a unit of Eli Lilly, for 350.39 mil El Salvador colons ($40 mil US).
	Bayer AG	Myriad Genetics Inc			10	10.7	Utah	United States	Research & Development Firm	8071	Myriad Genetics, Inc., a molecular diagnostic company, focuses on the development and marketing of predictive medicine, personalized medicine, and prognostic medicine tests primarily in the United States. The company’s molecular diagnostic tests are designed to analyze genes, their mutations, expression levels, and proteins to assess an individual’s risk for developing disease later in life; dete…	US - Bayer acquired a 10.7% stake in Myriad Genetics Inc for $10 mil.
	Bayer Italia SpA(Bayer AG)	Sclavo-Rosia Blood Plasma			37.147	100	Foreign	Italy	In-Vivo Diagnostic Products	2836	Sclavo Diagnostics International S.r.l manufactures immunoturbidimetric and latex-enhanced reagents in kits and bulk for automation and manual applications. It offers latex products for the detection of plasma protein fractions. The company is based in Sovicille, Italy. Sclavo Diagnostics International S.r.l operates as a subsidiary of Dasit S.p.A.	Bayer Italia, a unit of Bayer, acquired the Rosia blood plasma fractionating facility of Sclavo for an estimated 56.713 bil Italian lire (55 mil Deutsche marks/ $37.15 mil US). Sclavo was a unit of the Marcucci Group.
	Bayer AG	Apichem SpA			na	25	Foreign	Italy	Primary Business not Hi-Tech	2819	The Apichem Spa in Musselburgh (Vi), a leading company in Italy in the production of polyurethane systems, has changed its name to Deltapur Spa The company is part of the Bayer Group	Bayer raised its stake in family-owned Apichem to 74% from 49%.
	Bayer AG	Microbial Developments Ltd			na	100	Foreign	United Kingdom	Primary Business not Hi-Tech	2835	Microbial Developments Ltd., a biotechnology company, manufactures, ferments, and freeze-dries micro-organisms for use in chickens, turkeys, gamebirds, and pigeons. Its products include Aviguard, a competitive exclusion product for the poultry industry; lactic acid bacteria for use in silage additives and probiotics; FlightPath, a competitive exclusion product for pigeons; and bacterial and funga…	UK - Bayer AG acquired Microbial Developments Ltd, specialist in biological methods of eliminating Salmonella in poultry.
Eli lilly	Eli Lilly & Co	Lepetit Intl(Dow Quimica/Dow)			na	100	Foreign	Argentina	General Pharmaceuticals	2834	Dow (NYSE: DOW) combines the power of science and technology to passionately innovate what is essential to human progress. The Company connects chemistry and innovation with the principles of sustainability to help address many of the world's most challenging problems such as the need for clean water, renewable energy generation and conservation, and increasing agricultural productivity.	Eli Lilly acquired Lepetit International from Dow Quimica, a unit of Dow Chemical.
	Eli Lilly & Co	Somatogen Inc			7	1.83	Colorado	United States	In-Vitro Diagnostic Products	2836	Eli Lilly & Company entered the race to produce a substitute for human blood yesterday by signing a joint development agreement with Somatogen Inc. of Boulder, Colo	Eli Lilly acquired 338,164 common shares, or a 2% stake in Somatogen, for $20.70 per share, or a total of $7 mil in cash, in a privately negotiated transaction.
BSM	Bristol-Myers Squibb Co	Somatix Therapy Corp			10	na	California	United States	Drug Delivery Sys(Not IV Sys)	2836	As of May 30, 1997, Somatix Therapy Corp. was acquired by Cell Genesys, Inc. Somatix Therapy Corp. operates as a research and development company in the field of gene therapy. The company is based in Alameda, California.	Bristol-Myers Squibb (BMS) acquired a minority stake in Somatix Therapy (ST) for $10 mil, privately negotiated transaction. Concurrently, BMS agreed to raise its stake in ST.
	Bristol-Myers Squibb Co	Somatix Therapy Corp			10	na	California	United States	Drug Delivery Sys(Not IV Sys)	2836		Bristol-Myers Squibb (BMS) raised its stake in Somatix Therapy (ST) for $10 mil, in a privately negotiated transaction. Concurrently, BMS acquired a minority stake in ST.
	Bristol-Myers Squibb Co	GEA Farmaceutisk Fabrik			na	100	Foreign	Denmark	General Pharmaceuticals Medicinal Chemicals	2834	a leading developer, manufacturer and marketer of branded generic pharmaceuticals for Denmark and the Nordic market	Bristol-Myers Squibb acquired GEA Farmaceutisk Fabrik. Terms were not disclosed.
	Bristol-Myers Squibb Holdings	Pharmavit Gyogyszer-es			24.86	21.6	Foreign	Hungary	General Pharmaceuticals	2834	vitamin supplements; mineral supplements; vitamin and mineral supplements; dietary supplements	Bristol-Myers Squibb Holdings (BM), a unit of Bristol-Myers Squibb, raised its stake in Pharmavit Gyogyszer-es Elelmiszeripari (PG), a unit of Genericon Pharma (GP), to 99% from 77. 4%, by acquiring at 8,712.97 Hungarian forints ($62.35 US) in cash per sh ord and 1,742. 6 forints ($12.47) in cash per global depository share (GDS), or a total of 3.474 bil forints ($24.86 mil) via a tender to acqui…
	Bristol-Myers Squibb Holdings	Pharmavit Gyogyszer-es			85.14	77.4	Foreign	Hungary	General Pharmaceuticals	2834		Bristol-Myers Squibb Holdings (BM), a unit of Bristol-Myers Squibb, acquired a 77.4% interest in Pharmavit Gyogyszer-es Elelmiszeripari (PG), a unit of Genericon Pharma (GP), for 11.898 bil Hungarian forints ($85.14 mil US). BM offered 8712.92 forints ($62.35) for each PG ord sh, 1742.6 forints ($12.47) per Global Depositary sh. BM acquired a 43.7% stake in PG from GP, a 21.2% stake from director…

## Sheet: acquistions_1996
ACQ: 1996
company	subsidiary	name acquired company	#	alliance/acquisition	Deal value (mil$)	stake equity	target state	country	industry (high-tech) code	Target SIC code	company description	reliable: tp or p?	deal info
J&J	Pfizer Consumer Healthcare	Thompson Medical-Cortizone	1	acq		100	California	US		2834	Manufacture cortizone and hemmoroid medicines	no!!	Pfizer Consumer Health Care Group, a unit of Pfizer, acquired the Cortizone and Hemorid brands of Thompson Medical. Terms were not disclosed. The transaction had been subject to regulatory approval under the Hart-Scott-Rodino Act.
		Amylin Pharmaceuticals Inc	2	acq	15	11,00	California	US		2834	Amylin Pharmaceuticals Inc, headquartered in San Diego, California, is a biopharmaceutical company that manufactures and develops pharmaceuticals and therapeutics based upon peptide analogs, primarily in regulation of glucose metabolism. It also provides research and development services looking to develop novel therapeutics based on amylin, a newly discovered hormone that play a role in glucose …	reliable	Johnson & Johnson Development, a unit of Johnson & Johnson, acquired a 5.06% stake in Amylin Pharmaceuticals for $8.12 per share, or a total value of $9. 5 mil, in a privately negotiated transaction. >>>>>>>>>> Verhoging aandeel in target!
	Heartport Inc	Utah Biomedical Test Lab	3	acq	na	100,0	Utah	US		8731	Provide cardiovascular device research services	yes/no??	Heartport acquired Utah Biomedical Test Laboratory. Terms were not disclosed.
Pfizer	Parke-Davis & Co	CoCensys Inc	4	acq	2	100	California	US		2834	Manufacture pharmaceutical products	No! Pending	Parke-Davis (PD), a unit of Warner Lambert agreed to raise its stake in CoCensys (CC) for $2 mil in 1997, in a privately negotiated transaction. Concurrently, PD agreed to acquire an initial minority stake in CC for $2 mil.	As of September 23, 1999, CoCensys, Inc. was acquired by Purdue Pharma L.P. CoCensys, Inc., is a development stage biopharmaceutical company, engaged in the development, marketing, and sale of small molecule drugs to treat neurological and psychiatric disorders. The company's product discovery and development programs are focused on the exploration of receptors and enzymes, and their ligands and …
	Pfizer Consumer Healthcare	Thompson Medical-Cortizone	5	acq	na	100,0	California	US		2834	Manufacture cortizone and hemmoroid medicines	yes	Pfizer Consumer Health Care Group, a unit of Pfizer, acquired the Cortizone and Hemorid brands of Thompson Medical. Terms were not disclosed. The transaction had been subject to regulatory approval under the Hart-Scott-Rodino Act.
		Microcide Pharmaceuticals	6	acq	5	5,6	California	US		2834	Manufacture antibiotics for the treatment of serious bacterial infections	yes	Pfizer acquired a 5.6% stake, or 571,429 common shares in Microcide Pharmaceuticals for $5 mil.
	Restiva Italiana	Farmaceutici Formenti-Non-Pre	7	acq	na	100,0	na	Italy		2834	Manufacture pharmaceuticals and cosmetics	yes	Restiva Italiana, a unit of Pfizer's Roerig Farmaceutici Italiana subsidiary, agreed to acquire the non- prescription drug, cosmetic and diet product subsidiaries of Farmaceutici Formenti.
	Synbiotics Corp	Intl Canine Genetics-Assets	8	acq	4.9	100,0	Pennsylvania	US		2834	Canine drugs manufacturing assets	no!!!	Synbiotics (SBIO) definitively agreed to acquire the assets of International Canine Genetics, a majority-owned unit of SmithKline Beecham's SR One subsidiary, in exchange for 1. 4 mil SBIO common shares valued at $4.9 mil. The shares were valued based on SBIO's closing stock price of $3.5 on May 15, the last full trading day prior to the announcement. The transaction was subject to a collar agree…
	Warner-Lambert Co	Onyx Pharmaceuticals Inc	9	acq	3	5,1	California	US		2836	Onyx Pharmaceuticals Inc, located in Emeryville, California, manufacture innovative products for the treatment of cancer based on our proprietary virus technology platform that employs selectively-replicating viruses to kill cancer cells in the human body, leaving healthy, non-cancerous tissues unharmed.	yes	Warner-Lambert acquired 464, 796 common shares, or a 5.1% stake, in ONYX Pharmaceuticals in open market transactions for $3 mil in cash.
		Vesta Medical Inc	10	acq	na	100	California	US		8734	Provide medical laboratory testing and research services for the development of treatment of abnormal uterine bleeding	yes	Pfizer acquired Vesta Medical. Terms were not disclosed.	Vesta partners with medical device manufacturers to achieve the optimal clinical outcome for your products. Working exclusively for the global healthcare industry for nearly four decades, we provide a full range of manufacturing and support services. Our specialties include silicone molding, ExtruMed™ precision extrusion of thermoplastics and silicone, and assembly services. Leverage our expertis…
		Dott Formenti SpA-OTC Drugs	11	acq	na	100	na	Italy		2834	Manufacture over-the-counter pharmaceuticals, dietetics and cosmetics	yes	Restiva Italiana, a unit of Pfizer's Pfizer Italiana, acquired the OTC drugs, cosmetics & dietetics sectors of Dott Formenti.
	Pharmacia & Upjohn Australasia	Procter & Gamble-Prescription	12	acq	na	100	na	Australia		2834	Manufacture pharmaceuticals	yes	Pharmacia & Upjohn Australasia, a unit of Pharmacia & Upjohn, planned to acquire the prescription pharmaceuticals business from Procter & Gamble Pharmaceuticals, a unit of Procter & Gamble. Terms were not disclosed.
Roche	Corange Ltd	GeneMedicine Inc	13	acq	4	3.4	Texas	US		2836	Manufacture and develop gene therapy pharmaceutical products	yes	Corange raised its stake to 7% from 3.6% in GeneMedicine by acquiring .418 mil common shares in the an open market for $9.56 in cash per share, or a total value of $4 mil.	As of March 19, 1999, GeneMedicine, Inc. was acquired by Valentis Inc. GeneMedicine, Inc. was engaged in the discovery and development of pharmaceutical products that incorporated genes (gene medicines) for the treatment or prevention of serious diseases. The company was based in The Woodlands, Texas.
	Roche Holding AG	JV-Procter & Gamble Co,Roche	14	acq	na	50	na	US		2841. 2842	Manufacture household products and pharmaceutical products	yes	Roche Holding acquired the remaining 50% interest it did not already own from joint venture partner Proctor & Gamble. Terms were not disclosed. The transaction had been subject to regulatory approval. The venture was responsible for marketing the Aleve painkiller medicine.
	Genentech Inc	CytoTherapeutics Inc	15	acq	8.3	6.49	California	US		2836	CytoTherapeutics Inc, located in Sunnyvale, California, is a biotechnology company focusing on stem-cell based therapeutics. The company was founded in 1989.	yes	Genetech raised its stake to 9% from 3% in CytoTherapeutics by acquiring 1 mil common shares for $8.3 mil in a privately negotiated transaction.
	Roche Holding AG	Rhone-Poulenc Rorer-European	16	acq	94	100	na	France		2834	Manufacture vitamins and tonics	yes	Roche Holding acquired the European vitamin and tonic brands of Rhone-Poulenc Rorer, a unit of French state-owned Rhone-Poulenc, for 125.69 mil Swiss francs ($94 mil US).
GSK	SmithKline Beecham PLC	Corporacion MSB y Premedica	17	acq	na	100	na	Mexico		8071	Provide medical laboratory services	yes	SmithKline Beecham acquired a 50% interest in Corporacion MSB y Premedica.
	SmithKline Beecham PLC	Sterling Products	18	acq	na	100	na	Nigeria		2834	Manufacture pharmaceuticals	yes	SmithKline Beecham (SKB) acquired Sterling Products (SP) in a stock swap transaction.Consideration consisted of 4 new ordinary shares for every 7 ordinary shares held. Upon completion, SP was delisted from the Nigerian stock exchange.
	SmithKline Beecham PLC	Italmex	19	acq	na	100	na	Colombia		2834	Manufacture pharmaceuticals	yes	SmithKline Beecham agreed to acquire Italmex for an undisclosed sum.
	Glaxo Wellcome PLC	Vertex Pharmaceuticals Inc	20	acq	5	0.87	Massachusetts	US		2834	Vertex Pharmaceuticals Inc, located in Cambridge, Massachusetts, is a biotechnology company. It is engaged in the business of discovering and developing small molecule drugs for the treatment of serious diseases. The company has a number of drug candidates in development, including compounds targeting hepatitis C virus (HCV) infection, rheumatoid arthritis (RA), cystic fibrosis, cancer, pain and …	yes	Glaxo-Wellcome acquired a . 86% stake, or 151,792 common shares, in Vertex Pharmaceuticals for $32.94 per share, or a total value of $5 mil, in a privately negotiated transaction.
Novartis	Chiron Corp	Behringwerke AG-Human Vaccine	21	acq	125	100	na	Germany		2836	Manufacture human vaccines	yes	Chiron (CR) acquired the remaining 51% interest in Chiron Behring GmbH (CB) a unit of Hoechst for an estimated 180.87 mil Deutsche marks ($125 mil US). Previously, CR acquired a 49% stake in the human vaccine business of Behringwerke AG in the formation of a joint venture named CB
	Ciba-Geigy AG	Hindustan Ciba-Geigy	22	acq	na	11	na	India		2834	Manufacture and wholesale pharmaceuticals	yes	Ciba-Geigy planned to raise its stake in Hindustan Ciba- Geigy to 51% from 40% by acquiring an 11% stake, or 292,178 ordinary shares. The Foreign Investment Promotion Board approved the transaction.
	Hexal AG	Eon Labs Manufacturing Inc	23	acq	na	50	New York	US		2834	Manufacture pharmaceutical products	yes	Hexal Pharma acquired a 50% interest in Eon Labs Manufacturing.
	Sandoz AG	Ciba-Geigy AG	24	acq	30090,00	100	na	Switzerland		2834	Manufacture, develop and wholesale pharmaceutical and chemical products including medicinal, organic and agricultural chemicals, paints	yes	Sandoz (SD) merged with Ciba- Geigy (CG) in a stock swap mergers of equals transaction valued at an estimated 36.161 bil Swiss francs ($30.091 bil US) in the formation of a new company called Novartis (NV). Consideration consisted of 16 new NV shares for every 15 CG shares held and 1 new NV share for every 1 SD share held. The value was based on SD's closing stock price of 1155 francs ($961.1) on…
	Sandoz Yakuhin KK(Sandoz AG)	Ciba-Geigy(Japan)Ltd	25	acq	na	100	na	Japan		2834	Manufacture and wholesale pharmaceuticals and industrial chemicals	yes	Sandoz Yakuhin, a unit of Sandoz, planned to merge with Ciba-Geigy (Japan), a unit of Ciba-Geigy. Terms were not disclosed. Previously, Sandoz planned to merge with Ciba- Geigy to form Novartis
	Sandoz AG	Imutran	26	acq	na	100	na	UK		2836	Manufacture and develop transgenic animals as models for potential treatments of human disease	yes	Sandoz acquired Imutran. Terms were not disclosed.
	Biocine Co(Chiron Corp)(van Ciba Geigy)	Sclavo SpA-Siena Sclavo Plant	27	acq	na	100	na	Italy		2836	Manufacture plasma	yes	Biocine, a unit of Chiron, acquired the Siena Sclavo plant of Sclavo, a unit of Marcucci Group. Terms were not disclosed.
	Sandoz AG	Azupharma GmbH(Gehe AG/Franz)	28	acq	415.5	100	na	Italy		2834	Manufacture pharmaceuticals and wholesale chemicals and chemical preparations	yes	Sandoz acquired Azupharma, a unit of Franz Haniel & Cie's Gehe (GE) subsidiary, for 640 mil Deutsche marks ($415.42 mil US). Previously, in October 1996, it was rumored that Sandoz planned to acquire Azupharma. GE was a subsidiary of Thyssen's Franz Haniel unit. The acquisition had been subject to regulatory approval
Sanofi	Genzyme Corp	Genetrix Inc			36.7	100	Arizona	United States	Medicinal Chemicals Other Biotechnology	8731	As of February 14, 1996, Genetrix, Inc. was acquired by Genzyme Corporation. Genetrix, Inc. operates as a genetics testing and clinical services company. The company focuses on the market for prenatal and oncology diagnostic testing. It provides clinical testing and monitoring services to evaluate and diagnose genetic disorders. The company is based in Scottsdale, Arizona.		Genzyme (GE) acquired all the outstanding stock of Genetrix in exchange for .545 mil GE common shares valued at $36.7 mil. The shares were valued based on GE's closing stock price of $67.28 on Feb 13, the last full trading day prior to the announcement.
	Rhone-Poulenc Rorer SA	Laboratoires Roger Bellon			na	0.14	Foreign	France	Primary Business not Hi-Tech	2834			Rhone-Poulenc Rorer, a unit of French state-owned Rhone Poulenc, raised its stake in Laboratories Roger Bellon to 99.89% from 99.75% in its tender offer to acquire the remaining .25% stake in Laboratories Roger Bellon at 6,000 French francs ($1,186 US) per share.
	Hoechst-Latin American Human	Roussel Uclaf-Latin American H			na	100	Foreign	Brazil	General Pharmaceuticals	2834	Roussel Uclaf SA, a pharmaceutical company, manufactures healthcare, chemical, animal health, agro-chemical and environmental and related products. The company is based in Romainville, France. It operates as a subsidiary of Hoechst GmbH.		Hoechst merged its Latin American human health pharmaceutical operations with the Latin American human health pharmaceutical operations of Roussel Uclaf, a 54.5%-owned unit of Hoechst.
	Chattem Inc	Martin Himmel-Gold Bond Prod			40	100	Unknown	United States	General Pharmaceuticals Over-The-Counter Drugs	2834	Established the medicated powder category and built Gold Bond Medicated Powder from a small regional brand to the market leader nationally.		Chattem acquired the Gold Bond product line of Martin Himmel for $40 mil. Consideration included $39 mil cash and $1 mil common stock.
	Rhone-Poulenc SA	Isagro SpA			na	13	Foreign	Italy	Research & Development Firm Other Biotechnology	2834	Isagro S.p.A., together with its subsidiaries, is engaged in the research, development, production, marketing, and distribution of agropharmaceuticals products for crop protection worldwide. Its products include copper-based fungicides, insecticides, herbicides, pheromones, biostimulants, and biological fungicides. The company is based in Milan, Italy. Isagro S.p.A. is a subsidiary of Holdisa S.r…		French state-owned Rhone- Poulenc acquired a 13% stake in Isagro.
	Centeon	Delta Biotechnology(Ohmeda)			45.117	100	Foreign	United Kingdom	Medicinal Chemicals Research & Development Firm	8731	Ohmeda's recombinant albumin-focused subsidiary Delta Biotechnology.		Centeon, a joint venture between Hoechst and Rhone- Poulenc Rorer, a unit of French state-owned Rhone- Poulenc's Rhone-Poulenc Participations subsidiary, acquired Delta Biotechnology from Ohmeda, a unit of BOC Group, for 29.8 mil British pounds ($45.12 mil US) in cash.
	Hoechst Schering AgrEvo GmbH	Plant Genetic Systems(AgrEvo)			549.998	75	Foreign	Netherlands	Other Biotechnology	8731	Plant Genetic Systems (PGS), since 2002 part of Bayer CropScience, is a biotech company located in Ghent, Belgium. The focus of its activities is the genetic engineering of plants. The company is best known for its work in the development of insect-resistant transgenic plants.		AgrEvo (AE), a joint venture between Hoechst and Schering, acquired a 75% interest in Plant Genetic Systems International (PGSI) for 920. 19 mil Dutch guilders ($550 mil US). Concurrently, AE completed its tender offer to acquire the remaining 25% stake in PGSI.
	Hoechst Schering AgrEvo GmbH	Plant Genetic Systems(AgrEvo)			na	25	Foreign	Netherlands	Other Biotechnology	8731			AgrEvo (AE), a joint venture between Hoechst and Schering, completed its tender offer to acquire the remaining 25% stake in Plant Genetic Systems International (PGSI). Concurrently, AE acquired a 75% interest in PGSI.
	Genzyme Corp	Neozyme II Corp			107.366	98.8	Foreign	British Virgin	General Pharmaceuticals	2834	Neozyme International, Inc. manufactures and sells biocatalysts. It offers Ecosystem Plus, a formulation that works as a catalyst in the presence of oxygen and water to promote and accelerate the natural biodegradation process of raw sewage and waste water. The company also manufactures catalytic enzymes for bilge water treatment, industrial metal and glass cleaning, grease traps and septic tanks…		Genzyme acquired a 98.8% interest in Neozyme II (NZ) via a tender offer to acquire all the outstanding units of Neozyme II (NZ) for 28.83 British pounds ($45 US) per unit, or a total of 69.628 mil pounds ($108.675 mil) in cash. Each NZ unit consisted of 1 share of NZ callable common stock and 1 callable warrant to acquire 2 shares (1 share pre-split) of Genzyme General Division common stock and .…
	Rhone-Poulenc Chimie	Hoechst South Africa-Aspirin			na	100	Foreign	South Africa	General Pharmaceuticals	2834			Rhone-Poulenc Chimie, a unit of French state-owned Rhone- Poulenc's Rhone-Poulenc Participations subsidiary, acquired the aspirin, Salicylic and Methyl Salicylate businesses of Hoechst South Africa.
	Rhone-Poulenc India Ltd	Max India Ltd-Pharmaceuticals			na	100	Foreign	India	General Pharmaceuticals Over-The-Counter Drugs	2834	Max India Limited, through its subsidiaries, operates in the life and health insurance, clinical research, healthcare, and senior living businesses in India and internationally. It provides a range of participating, non-participating, and linked products comprising life insurance, pension, and health benefits for individual and group customers through individual agents, corporate agents, banks, b…		Rhone-Roulenc India acquired the pharmaceuticals formulations business of Max India.
	Hoechst AG	Roussel-Uclaf SA			3473.58	43.47	Foreign	France	Surgical Instruments/Equipment General Pharmaceuticals	2834	Roussel Uclaf SA, a pharmaceutical company, manufactures healthcare, chemical, animal health, agro-chemical and environmental and related products. The company is based in Romainville, France. It operates as a subsidiary of Hoechst GmbH.		Hoechst (HT) acquired the remaining 43.47% stake, or 11, 793,846 ordinary shares, which it did not already own, in its Roussel-Uclaf (RU) unit for 1,530 French francs ($294.53 US) per share for a total value of 18.045 bil francs ($3.474 bil). Earlier, HT declared unconditional its tender offer by accepting 11, 575,292 shares. The transaction included a 4.28% stake from the French government. Orig…
	Hoechst Celanese Corp(Hoechst)	Cookson Pigments-Organic			24	100	Unknown	United States	Primary Business not Hi-Tech	2865			Hoechst Celanese, a unit of Hoechst, acquired the organic pigment business of Cookson Pigments, a unit of Cookson Group for approximately $ 24 mil, including $19 mil in cash. The transaction was subject to regulatory approval.
Astrazeneca	NON
Abbott	Abbott Laboratories	MediSense Inc			821.57	100	Massachusetts	United States	Rehabilitation Equipment	2835	As of May 1, 1996, MediSense, Inc. was acquired by Abbott Laboratories. MediSense, Inc. was engaged in the development, manufacture, and marketing of self-testing blood glucose monitoring systems that enabled people with diabetes to manage their disease effectively.		Abbott Laboratories merged with MediSense for $45 in cash per share, or a total value of $821.57 mil. Earlier, AL completed its tender offer to acquire all the outstanding common shares of MS by accepting 19,121,138 common shares, or 99.1% of the company's common stock outstanding.
Merck	LIPHA	Laboratoires Monot(Monot)			na	100	Foreign	France	General Pharmaceuticals	2834	This acquisition enables Lipha to take third place on the French market for OTC and strengthen its position in the field of generic drugs.		Lyonnaise Industrielle Pharmaceutique, a unit of Merck's Merck E subsudiary, acquired Laboratories Monot from Groupe Monot.
	Merck KGaA	Seven Seas Ltd(Hanson PLC)			225.45	100	Foreign	United Kingdom	Over-The-Counter Drugs General Pharmaceuticals Medicinal Chemicals	2833	Seven Seas Ltd[1] is a supplier of vitamins, minerals and supplements in the United Kingdom and abroad. It began in 1934 when a group of trawler owners in Hull formed a co-operative venture called British Cod Liver Oil(BCLO) Producers to exploit one of the fishing industry's most valuable by-products.		Merck E, a unit of Merck, acquired Seven Seas from Hanson Trust for 150 mil British pounds ($225.45 mil US).
	Bender & Hobein	KMF Laborchemie Handels GmbH			na	na	Foreign	Germany	Medicinal Chemicals	8734	KMF Laborchemie Handels GmbH engages in the production and supply of chemicals and consumables in Germany. Its products include lab chemicals, reagents, diagnostics and lab products, equipment, consumables, combinatorial chemistry products, lab devices, lab accessories, peptides/proteins, and cell culture products. The company offers its products for use in the areas of biochemistry, developmenta…		Bender and Hobein, a unit of Merck's E. Merck subsidiary acquired an undisclosed minority stake in KMF Laborchemie-Handels.
	Merck AgVet(Merck & Co Inc)	Rhone Merieux			na	100	Foreign	France	General Pharmaceuticals Over-The-Counter Drugs	2834	Merck and Rhone Merieux signed a letter of intent to merge their animal health and poultry genetics businesses on December 19th.		Merck AgVet, a unit of Merck, merged with Rhone Merieux, a unit of French state-owned Rhone-Poulenc's Merieux International, in the formation of an equally-owned joint venture called Merial Animal Health.
	Merck Quimica Argentina SAIC	Volpino			na	100	Foreign	Argentina	General Pharmaceuticals	2833			Merck Quimica Argentina, a unit of Merck AG's Merck E subsidiary, acquired Volpino.
Bayer	Schering AG	Jenapharm GmbH(Gehe AG)			335.5	74.9	Foreign	Germany	General Pharmaceuticals	2833	Jenapharm is a pharmaceutical company from Jena, Germany. Founded in 1950 inEast Germany, the company focused from the beginning on the production and development of steroids. Due to the economic circumstances of the Eastern Bloc, the company initially used a unique process of steroid synthesis starting from hog bile, however this method was abandoned a decade later in favor of total synthesis. I…		Schering acquired a 74.9% interest in Jenapharm (JP) from Gehe, a unit of Thyssen's Franz Haniel subsidiary, in the formation of a joint venture for an estimated 500 mil Deutsche marks ($335.5 mil US). Gehe retained a 25.1% stake in JP. The transaction had been subject to European Union Commission approval.
	Schering AG	Leiras(Huhtamaki Oy)			314.005	100	Foreign	Finland	Other Biotechnology	2836	Huhtamaki Oyj is a Finnish consumer packaging manufacturing company. The company manufactures. food packaging, disposable tableware and commercial packaging. The company was founded originally in 1920 in Kokkola , it worked in 1940 -1975 as Huhtamaki Group and from 1999 to 2001 as Huhtamaki Van Leer Oyj.		Schering acquired Leiras from Huhtamaki for 1.426 bil Finnish markka (466 mil Deutsche marks/$313.9 mil US). The transaction did not include Leiras' opthalmologic business and Leiras' plants in Finland. The transaction had been subject to approval by the German Cartel Office. In February 1996, Huhtamaki, a unit of Procordia's Ahlgrens subsidiary, had disclosed it was seeking a buyer for Leiras. C…
	Berlex Laboratories Inc	Bradley Pharmaceuticals Inc			na	14.04	New Jersey	United States	General Pharmaceuticals Over-The-Counter Drugs	2834	As of February 21, 2008, Bradley Pharmaceuticals, Inc. was acquired by Nycomed US, Inc. Bradley Pharmaceuticals, Inc., a specialty pharmaceutical company, acquires, develops, and markets prescription and over the counter products in therapeutic markets, including dermatology, podiatry, gastroenterology, and women’s health. Its products include non-prescription drugs; respiratory and other interna…		Berlex Laboratories, a unit of Schering, acquired a 13% stake, or 1 mil class A common share, in Bradley Pharmaceuticals in exchange for the reduction of debt.
Eli lilly	PCS Health Systems	Value Health Inc-Certain Mail			na	100	Connecticut	United States	General Pharmaceuticals Over-The-Counter Drugs	2834	As of August 6, 1997, Value Health, Inc. was acquired by HCA Holdings, Inc. Value Health, Inc. provides specialty managed health care benefit programs and health care information services. Its services include pharmacy benefit management, mental health and substance abuse management, workers' compensation, disability and group health management, and disease management. The company caters to corpo…		PCS Health Systems, a unit of Eli Lilly's McKesson subsidiary, acquired certaing Davenport, Iowa mail order pharmacy facility assets of Value Health, a unit of Warburg Pincus. Terms were not disclosed.
BSM	Bristol-Myers Squibb Co	Bristol-Myers Squibb Co			2178.12	4.94	New York	United States	General Pharmaceuticals Surgical Instruments/Equipment General Med. Instruments/Supp.	2834			Bristol-Myers Squibb's (BM) board completed the repurchase of up to 25 mil common shares, or 4.9% of the company's common stock outstanding, in open market or privately negotiated transactions. Based on BM's closing stock price of $87. 125 on Mar 4, the last full trading day prior to the announcement of the board's approval, the buyback had an indicated value of up to $2. 178 bil. The March 1996 …
	Bristol-Myers Squibb Co	Argentia SA			150	100	Foreign	Argentina	Primary Business not Hi-Tech	2834			Bristol-Myers Squibb acquired Argentia for an estimated 149.82 mil Argentine pesos ($150 mil US).
	Bristol-Myers Squibb Co	Somatix Therapy Corp			10	na	California	United States	Drug Delivery Sys(Not IV Sys)	2836	As of May 30, 1997, Somatix Therapy Corp. was acquired by Cell Genesys, Inc. Somatix Therapy Corp. operates as a research and development company in the field of gene therapy. The company is based in Alameda, California.		Bristol-Myers Squibb (BMS) raised its stake in Somatix Therapy(ST) for $10 mil in a privately negotiated transaction.
	Medarex Inc	Houston Biotechnology Inc			8.595	100	Texas	United States	General Pharmaceuticals	2834	biotech products for ophthalmic disorders		Medarex (MD) merged with Houston Biotechnology (HB) in a stock swap transaction valued at $8.595 mil. HB shareholders receivd .182 MD common shares for each HB share held. Based on MD's closing stock price of $8.375 on Dec 6, the last full trading day prior to the announcement, each HB share was valued at $1.52. The transaction had been subject to regulatory approval.

## Sheet: acquistions_1997
ACQ:1997
company	subsidiary	name acquired company	#	alliance/acquisition	Deal value (mil$)	stake equity %	% Owned After Transaction	target state	country	industry (high-tech) code	Target SIC code	company description	deal info
J&J	ALZA corp	US Bioscience Inc	1	acq	21,50	5,2		Pennsylvania	US		2834, 8731	Manufacture pharmaceuticals; provide research services	ALZA acquired a 5.2% stake in US Bioscience by acquiring 1,178,882 common shares at $18.256 per share, or a total of $21.5 mil, in privately negotiated transactions.
	ALZA corp	Alkermes Inc	2	acq	50,00	9,7		Massachussets	US		2836, 8071	Alkermes Inc, located in Cambridge, Massachusetts, a biotechnology company focused on products based on proprietary, extended-release and pulmonary drug delivery technologies for widespread diseases such as central nervous system disorders, addiction, and diabetes. Its products currently on the market include Vivitrol and Risperdal Consta. The company was founded in 1987.	ALZA acquired a 9.7% stake, or 2 mil common shares, in Alkermes for $50 mil in a privately negotiated transaction.
		Gynecare Inc	3	acq	70,5	100		California	US		8071, 2836	Provide biotechnology services including designing, developing and marketing minimally invasive and cost- effective medical devices for the treatment of uterine disorders. The Company's first product, the ThermaChoice-TM- Uterine Balloon Therapy-TM- system is used to treat women who experience dysfunctional uterine bleeding;the second product, the VersaPoint-TM- Bipolar Electrosurgery system, is …	Johnson & Johnson (JNJ) acquired Gynecare in a stock swap merger transaction valued at $70.533 mil. JNJ offered $8.46 in common shares per Gynecare share. The transaction had been subject to regulatory approval.
Pfizer	Synbiotics Corp	Rhone Merieux-Diagnostics	4	acq	na	16,52		na	france		2835	Manufacture diagnostic substances	Synbiotics (SB) acquired the diagnostic business of Rhone Merieux, a unit of French state-owned Rhone Poulenc's Merieux International subsidiary, for an amended 97. 809 mil French francs ($16.52 mil US). Consideration consisted of 63.351 mil francs ($10.7 mil) in cash, about .529 mil common shares, and up to 21.314 mil francs ($3.6) in profit-related payments. Originally, SB offered 98.29 mil fra…
	Warner-Lambert Co	Hickson PharmaChem Ltd	5	acq	46.118	100		na	ireland		2834	Manufacture pharmaceuticals	Warner-Lambert acquired Hickson PharmChem from Hickson International for 30. 9 mil Irish punt (28.3 mil British pounds/$46 mil US) in cash.
	Warner-Lambert Co	Jouveinal SA	6	acq	na	66		na	france		2834	Manufacture pharmaceutical products	Warner-Lambert acquired the remaining 66% interest in Jouveinal that it did not already own. Terms were not disclosed
		SmithKline Beecham-Fefol & Nuc	7	acq	na	100		na	Australia		2834	Manufacture pharmaceutical products	Pfizer Inc acquired the Fefol and Nucosef product lines SmithKline Beecham PLC.
	Monarch Pharmaceuticals(King) (King Pharmaceuticals)	Glaxo Wellcome-Presc Prod(6)	8	acq	na	100		North Carolina	US		2834	Manufacture pharmaceutical products, including Septra, Neosporin opthalmic ointment, Neosporin opthalmic solution, Neosporin GU	Monarch Pharmaceuticals, a unit of King Pharmaceuticals, acquired six prescription brand-name product lines from Glaxo-Wellcome. Terms were not disclosed. The products included Septra, Neosporin Opthalmic Ointment, Neosporin Opthalmic Solution, and Neosporin GU Irrigant.
Roche	Corange Ltd	GeneMedicine Inc	9	acq	4	3.82		Texas	US		2836	Manufacture and develop gene therapy pharmaceutical products	Corange raised its stake to 10% from 7% in GeneMedicine by acquiring 533,333 common shares in a privately negotiated transaction, for $7.5 per share or a total value of $4 mil.	As of March 19, 1999, GeneMedicine, Inc. was acquired by Valentis Inc. GeneMedicine, Inc. was engaged in the discovery and development of pharmaceutical products that incorporated genes (gene medicines) for the treatment or prevention of serious diseases. The company was based in The Woodlands, Texas.
	Osteometer BioTech A/S	Boehringer Mannheim GmbH	10	acq	1.89	10.6		na	Denmark		2835	Manufacture diagnostic substances and medical measuring instruments for osteoporosis	Boehringer Mannheim acquired a 10.6% stake in Osteometer BioTech for 11.9 mil Danish kroner ($1.89 mil US).
	Roche Holding AG	Corange Ltd	11	acq	10200,00 (10.2 miljard)	100		na	Bermuda		2834	Manufacture pharmaceuticals and in-vitro diagnostic products	Roche Holding acquired the entire share capital of Corange (CO) for 10.2 bil Bermuda dollars ($10.2 bil US) . Included in the transaction was CO's Boehringer Mannheim Diagnostics (BM) subsidiary and CO's 84.2% held DePuy subsidiary. Upon completion, BM was renamed Roche Boehringer Mannheim Diagnostics. The transaction had been subject to Federal Trade Commission, European Commission, and Swiss go…
	Genentech Inc	LeukoSite Inc	12	acq	4	3.52		Massachusetts	US		2834	Manufacture pharmaceutical products based upon the biology of leukocytes; products are used to treat cancer and inflammatory, autoimmune and viral diseases	US - Genentech Inc acquired a 3.52% stake, or .336 mil common shares, in LeukoSite Inc, a manufacturer of pharmaceutical products, for $11.90 per share, or a total value of $4 mil, in a privately negotiated transaction.	As of December 22, 1999, LeukoSite, Inc. was acquired by Millennium Pharmaceuticals Inc. LeukoSite, Inc. developed small molecule and monoclonal antibody therapeutics for inflammatory, autoimmune, and viral diseases, as well as for cancer applications, as of September 30, 1999. Its products included CAMPATH™ for the treatment of chronic lymphocytic leukemia, LDP-02 for the treatment of inflammato…
GSK	Glaxo Wellcome PLC	Cantab Pharmaceuticals PLC	13	acq	9.7	4		na	UK		2834	Manufacture pharmaceuticals; holding company	Glaxo-Wellcome acquired a 4% stake, or 628,000 ordinary shares, in Cantab Pharmaceuticals at 9.65 British pounds ($15.421 US) per share for a total of 6.06 mil pounds ($9.684 mil) in a privately negotiated transaction.
	Glaxo Wellcome PLC	Spectra Biomedical	14	acq	9	100		California	US		2834	Manufacture pharmaceuticals for migraine headaches	Glaxo-Wellcome acquired Spectra Biomedical for $9 mil.	Glaxo Wellcome purchased Spectra Biomedical , a CNS-focused genomics firm, for $9mm. The two companies have been collaborating since 1994, researching the genetic causes of migraine headaches.
	Glaxo India Ltd	Biddle Sawyer Group of Cos	15	acq	na	100		na	India		2834	Manufacture pharmaceuticals	Glaxo India Ltd, a unit of Glaxo-Welcome PLC's Glaxo Group Ltd subsidiary, acquired the Biddle Sawyer Group of Cos, which consist of, Biddle Sawyer Pvt Ltd, Meghdoot Chemicals Pvt Ltd, and Croydon Chemicals Works Pvt Ltd. Terms were not disclosed.
	Glaxo Wellcome PLC	Polfa Poznan(Poland)	16	acq	220	80		na	Poland		2834	Manufacture pharmaceuticals	Glaxo-Wellcome acquired an 80% interest in Polish state- owned Polfa Poznan for 773.29 mil Polish zlotys ($220 mil US).
Novartis	Chiron Corp	Hyseq Inc	17	acq	19.5	5		California	US		2835	Develop gene-based therapeutic product candidates and diagnostic products and tests utilizing dna array technology which aid in performing genomic experimentation, gene discovery, gene function analyses and diagnostic testing in commercial-scale volumes	Chiron Corp acquired an undisclosed minority stake in Hyseq Inc for $19.5 mil in a privately negotiated transaction.
	Chiron Corp	Shanghai Long March-Trace	18	acq	na	22		na	China		2835	Manufacture vitro diagnostic reagents	Chiron Corp planned to acquire a 22% stake in Shanghai Long March Trace Medical Science Co (SL), a joint venture between Shanghai Likang Industry & Commerce General Corp, Wearmax Holdings Ltd, and Trace Scientifc Ltd. Upon completion, SL was to be renamed Shanghai Long March- Trace Chiron Medical Science Co Ltd
	Hexal AG	Siemens & Co Heilwasser und	19	acq	na	100		na	Germany		2834	Manufacture prescription pharmaceuticals intended for final consumption, including biotech products and antibiotics	Hexal AG acquired Siemens & Co Heilwasser und Quellenprodukte des Staatsbades Bad Ems GmbH & Co KG
Sanofi	Genzyme Corp	PharmaGenics Inc			na	100	100	New Jersey	United States	Research & Development Firm Other Biotechnology	8731	Genzyme will acquire cancer genomics specialist PharmaGenics and merge it with a new division, Genzyme Molecular Oncology. PharmaGenics, Inc. is engaged in the research and development of pharmaceuticals for the treatment of cancer, as well as other human diseases, using technologies which stem from an understanding of the structure and function of genetic material. - See more at: http://www.inkn…	Genzyme (GZ) acquired all the outstanding stock of PharmaGenics (PG) in exchange for 4 mil new tracking shares in the molecular oncology division of GZ. As part of the transaction, Genzyme was to combine PG with its own cancer program to form a new division with its own tracking stock. The 4 mil new tracking shares being given to PG shareholders would represent a 40% stake in the new division.
	Rhone-Poulenc Chimie	ChiRex Inc-Acetaminaphen Bus			na	na	na	Unknown	United States	General Pharmaceuticals	2834	Rhodia Chirex America, Inc. engages in the manufacturing of pharmaceuticals. The company was formerly known as Chirex Technology Center, Inc. and changed its name to Rhodia Chirex America, Inc. in March, 2001. The company is based in Malvern, Pennsylvania. As of May 18, 1999, Rhodia Chirex America, Inc. operates as a subsidiary of Rhodia Pharma Solutions, Inc.	Rhone-Poulenc Chimie, a unit of Rhone-Poulenc Participation subsidiary of French government own Rhone- Poulenc unit, acquired the Acetaminophen business of ChiRex.
	Chattem Inc	Sunsource International Inc			3	100	100	Hawaii	United States	Primary Business not Hi-Tech	2833	dietary supplement marketer	Chattem acquired Sunsource International for approximately $3 mil in common stock and an undisclosed amount of cash.
	Rhone-Poulenc SA	Rhone-Poulenc Rorer Inc			4831.63	36.89	100	Pennsylvania	United States	Research & Development Firm Genetically Eng. Prod(Human) Over-The-Counter Drugs Blood Derivatives Drug Delivery Sys(Not IV Sys) General Pharmaceuticals Vaccines/Specialty Drugs	2834		French state-owned Rhone- Poulenc (RP) acquired the remaining 34.96% interest, or 43.48 mil common shares, which it did not already own, in Rhone-Poulenc Rorer (RPR) for an amended $97 in cash per share, or a total value of $4.83 bil. Earlier, RP completed its tender offer for RPR by accepting 46.27 mil shares or 32% of RPR's stock outstanding. Originally, RP offered $92 per share. The offer had …
	Albright & Wilson PLC	A&W Troy Grupo Industrial			37.75	25	25	Foreign	Mexico	Medicinal Chemicals	2833	A&W Troy manufactures phosphate products, including high grades of purified phosphoric acid and sodium tripolyphosphate	Albright & Wilson (AW)raised its stake in A&W Troy Grupo Industrial (AWT) to 75% from 50% by acquiring a 25% stake for 293.774 mil Mexican pesos ($37.75 mil US). Concurrently, AW was granted an option to acquire the remaining 25% stake in AWT depending on sales and production performance.
	Hoechst Roussel Vet	Tri Bio Laboratories			na	100	100	New Jersey	United States	Vaccines/Specialty Drugs	2833	Hoechst Roussel Vet, a leading, international animal health company, today announced the acquisition of the U.S.-based poultry vaccines producer, Tri Bio Laboratories.	Hoechst Roussel Vet, a unit of Hoechst AG, acquired Tri Bio Laboratories. Terms were not disclosed.
Astrazeneca	AstraZeneca PLC	Dyno-Acrylic Emulsions Bus			na	na	na	Foreign	Norway	General Pharmaceuticals	2834		NORWAY-Zeneca has acquired Dyno Industrier's acrylic emulsions business for undisclosed amount. The Dyno unit will be converted to other products. The company will concentrate on core interests like alkyds, alkyd emulsions, saturated polyesters and additives.
	Zeneca Agrochemicals	Mogen International NV			74.522	100	100	Foreign	Netherlands	Other Biotechnology	8731	Objection to request (from MAY International NV ) for field trials with genetically modified potato plants with altered carbohydrate Housekeeping	Zeneca Agrochemicals, a unit of ZENECA Group, acquired the entire share capital of Mogen International (MI) at 13.75 Dutch guilders ($7.22 US) per share for a total of 142 mil guilders ($74.52 mil) via a tender offer. In August 1996, MI disclosed that it was seeking a buyer for its ordinary share capital.
	ZENECA Group PLC	Orica Ltd-Pharm Business			193.191	100	100	Foreign	Australia	General Pharmaceuticals	2834	Orica Limited manufactures and distributes commercial blasting systems, and mining and tunnelling support systems to the mining and infrastructure markets, as well as provides various chemical products and services. It offers mining services comprising bulk systems, packaged explosives, electronic blasting systems, initiating systems, and blasting services to the surface and underground mining, c…	ZENECA Group acquired the Australian pharmaceutical business of Orica for 328.5 mil Australian dollars ($193. 191 mil US) in cash.
Abbott	Abbott Laboratories	Sanofi Pharmaceuticals-Parente			200	100	100	Kansas	United States	General Pharmaceuticals	2834		Abbott Laboratories acquired the parenteral products business of Sanofi Pharmaceuticals, a unit of Societe Nationale Elf Acquitaine's Sanofi subsidiary, for approximately $200 mil.
	Abbott Laboratories	Genset SA			20	5	5	Foreign	France	Research & Development Firm Other Biotechnology	2836	Serono Genetics Institute S.A., a genomics-based biotechnology company, engages in genomics research. The company focuses on generating drug targets and candidates in the areas of CNS and metabolic disorders. The company was formerly known as Genset S.A. and changed its name to Serono Genetics Institute S.A. in November 2002. The company was incorporated in 1989 and is based in Paris, France. As …	Abbott Laboratories acquired up to a 5% stake, or .335 mil ordinary shares, in Genset for 123.686 mil French francs ($20 mil US) in a privately negotiated transaction.
	Abbott Laboratories	Abbott Laboratories India Ltd			2.253	11	51	Foreign	India	General Pharmaceuticals Over-The-Counter Drugs	2834		Abbott Laboratories raised its stake to 51% from 40% by acquiring an 11% stake, or 0. 248 mil ordinary shares, via a tender offer in Abbott Laboratories India,a pharmaceuticals manufacturer, for 325 Indian rupees ($9.10 US) in cash per share for a total of 80.44 mil rupees ($2. 25 mil) in cash.
	Abbott Laboratories	La Jolla Pharmaceutical Co			4	4.81	4.8	California	United States	Vaccines/Specialty Drugs Other Biotechnology Medicinal Chemicals General Pharmaceuticals	2834	La Jolla Pharmaceutical Company, a biopharmaceutical company, focuses on the discovery, development, and commercialization of therapeutics for chronic organ failure and cancer. The company’s products include GCS-100 that is in Phase II clinical trial for the treatment of chronic kidney disease. It also provides LJPC-501, a peptide agonist of the renin-angiotensin system, which is designed to help…	US - Abbott Laboratories acquired a 4.8% stake, or . 832 mil common shares in La Jolla Pharmaceutical Co, a manufacturer of pharmaceuticals, for $4.81 per common share, or a total value of $4 mil in a privately negotiated transaction.
Merck	Merck & Co Inc	Merck & Co Inc			5000	na	na	New Jersey	United States	Other Biotechnology Research & Development Firm General Pharmaceuticals	2834		Merck & Co has completed its repurchase program by purchasing $5 bil worth of common stock. In February 1997, Merck's board authorized the repurchase of up to $5 bil of its common stock outstanding in open market or privately negotiated transactions.
	Merck KGaA	Merck Generics BV			na	24	100	Foreign	Netherlands	General Pharmaceuticals Medicinal Chemicals Vaccines/Specialty Drugs Other Biotechnology	2834		Merck E, a unit of Merck, acquired the remaining 24% stake in Merck Generic, that it did not already own.
	Merck & Co Inc	Istituto Gentili			na	100	100	Foreign	Italy	Medicinal Chemicals Other Biotechnology Vaccines/Specialty Drugs General Pharmaceuticals	2834	Istituto Gentili S.p.A. manufactures prescription pharmaceuticals intended for final consumption. The company offers biotech products and antibiotics for osteoporosis and skeletal diseases. The company was formerly known as Istituto Galenico. Istituto Gentili S.p.A. is based in Milan, Italy. Istituto Gentili S.p.A. operates as a subsidiary of Mediolanum farmaceutici S.p.A.	Merck acquired the entire share capital of Istituto Gentili.
	Merck KGaA	Kemifarma			na	100	100	Foreign	Denmark	General Pharmaceuticals	2834		Merck E, a unit of Merck AG, acquired Kemifarma.
Bayer	Schering AG	Medac GmbH			na	25	25	Foreign	Germany	General Pharmaceuticals	2834	medac is a pharmaceutical company which has specialised in the treatment of malignant diseases since it was founded in 1970. Our many years of experience make us one of the leading manufacturers of oncology products in Germany and in international markets. medac also offers new and well proven therapeutic options in the fields of urology, autoimmune diseases and fibrinolysis.	Schering acquired a 25% stake in Medac. The acquisition had been subject to regulatory approval.
	Visible Genetics Inc	Applied Sciences Inc			0.791	100	100	Georgia	United States	Genetically Eng. Prod(Human)	8071	An Atlanta-Based Diagnostics Company Specializing in HIV Genotyping	Visible Genetics (VG) acquired all the outstanding stock of Applied Sciences for $.79 mil, including .095 mil VG common shares valued at $. 701 mil. The shares were valued based on VG's closing stock price of $7.375 on September 9, the last full trading day prior to the announcement.
Eli lilly	Eli Lilly & Co	Seragen Inc(Boston University)			na	5.9	5.9	Massachusetts	United States	Surgical Instruments/Equipment General Pharmaceuticals	2835	Seragen, Inc. is engaged in the discovery and development of a new class of therapeutic products called fusion proteins or fusion toxins. The company is headquartered in Hopkinton, Massachusetts. As of August 12, 1998, Sergen, Inc. operates as a subsidiary of Ligand Pharmaceuticals Inc.	Eli Lilly acquired a 5.89% stake, or 1,000,000 common shares, in Seragen, in a privately negotiated transaction.
BSM	Bristol-Myers Squibb Co	Proct Gamb Mexico-Sal De Uvas			na	100	100	Foreign	Mexico	Primary Business not Hi-Tech	2834	The Procter & Gamble Company, together with its subsidiaries, manufactures and sells branded consumer packaged goods. The company operates through five segments: Beauty, Grooming, Health Care, Fabric Care and Home Care, and Baby Care and Family Care. The Beauty segment offers antiperspirants and deodorants, cosmetics, personal cleansing, skin care, hair care, hair colors, prestige products, and p…	MEXICO - Bristol-Myers Squibb acquired Sal De Uvas PICOT, an antacid product division of Procter & Gamble de Mexico, a unit of Procter & Gamble. Terms were not disclosed.
	Medarex Inc	GenPharm International Inc			62.75	na	na	California	United States	Research & Development Firm	2834	GenPharm International, Inc. engages in the development and application of HuMAb-Mouse transgenic animal technology. Its technology is used in the creation of human monoclonal antibodies for therapeutic uses. The company was founded in 1989 and is based in San Jose, California. As of October 21, 1997, GenPharm International, Inc. was a subsidiary of Medarex, Inc. Later, it operates as a subsidiar…	Medarex (ME) acquired GenPharm International for approximately $62.75 mil. The consideration consisted of approximately $33 mil in cash and 3.5 mil common shares. The stock portion of the transaction was valued at $29. 75 mil based on ME's closing stock price of $8.5 on May 5, the last full trading day prior to announcement. The transaction was subject to regulatory approval.
	Bristol-Myers Squibb Co	Abeefe SA			na	na	na	Foreign	Peru	Over-The-Counter Drugs General Pharmaceuticals	2834	As of November 24, 1997, Abeefe operates was acquired by Bristol-Myers Squibb Company. Abeefe S.A. manufactures and markets pharmaceutical products. The company is based in Lima, Peru.	Bristol-Myers Squibb Co acquired an undisclosed majority interest in Abeefe SA.

## Sheet: acquistions_1998
ACQ:1998
company	subsidiary	name acquired company	#	alliance/acquisition	Deal value (mil$)	stake equity %	target state	country	industry (high-tech) code	Target SIC code	company description	deal info
J&J		Knoll Pharm Ltd-Coldarin Brand	1	acq	5,29	100	na	India		2834	Manufactures phrmaceuticals	Johnson & Johnson acquired the Coldarin Brand of Knoll Pharmaceuticals Ltd, for 210 mil Indian rupees ($5.286 mil US).
	Cordis corp	Isostent Inc-Certain Assets	2	acq	na	100	California	US		8731, 3841	Manufacture medical equipment; provide research and development services	Cordis, a unit of Johnson & Johnson, acquired certain assets of Isostent. Terms were not disclosed.
	ALZA corp	SEQUUS Pharmaceuticals Inc	3	acq	577,5	100	California	US		2834, 8731	Develop liposome and other lipid-based delivery systems designed to reduced the toxicity and increase the effectivity of various cancer treatments; provide physical research services	ALZA Corp (AC) acquired SEQUUS Pharmaceuticals Inc (SP) in a stock swap transaction valued at $577. 442 mil. AC offered .4 common shares per SP share. Based on AC's closing stock price of $42.4375 on October 2, the last full trading day prior to the announcement, each SP share was valued at $16.975. The transaction was accounted for as a pooling of interests, and, was subject to shareholder appro…
	Mentor Corp acquired Sierra Laboratories. Terms were not disclosed.	Sierra Laboratories	4	acq	na	100	California	US		8071	Own and operate medical laboratories	Mentor Corp acquired Sierra Laboratories. Terms were not disclosed
		SC Johnson & Sons Inc-Skin	5	acq	na	100	Wisconsin	US		2834	Manufacture dermatological products; brands include Aveeno, skin care based on colliodal oatmeal; Rhuli antiitch products for relief from poison ivy and poison oak and in Europe D-Seb antiseptics, Pentrax dandruff shampoo and Ricerca dermocosmetics.	Johnson & Johnson acquired the skin care business of SC Johnson & Sons Inc. Terms were not disclosed. The primary brand in the transaction was Aveeno, a line of skin care products based on colloidal oatmeal.
Pfizer	Lederle(Japan)Ltd (Wyeth)	Wyeth(Japan)Corp-Ethical Drug	6	acq	na	100	na	Japan		2834	Manufacture prescription pharmaceuticals intended for final consumption, including biotech products and antibiotics	Lederle (Japan), a joint- venture between American Home Products and Takeda Chemical Industries, merged with the ethical drug business of Wyeth (Japan), a unit of American Home Products to form a new company to named Wyeth Lederle Japan Ltd.
	King Pharmaceuticals Inc	Warner-Lambert-Certain Prod(14	7	acq	125	100	na	US		2834	Certain pharmaceutical product lines	King Pharmaceuticals acquired 14 product lines from Warner-Lambert Co. Concurrently, King acquired a sterile manufacturing facility from Parke-Davis Co, a subsidiary of Warner- Lambert. Total consideration was $125 mil.
		Pfizer Korea(Pfizer,Shinwon)	8	acq	22.8	34	na	South Korea		2834	Manufacture pharmaceutical products	Pfizer Inc acquired the remaning 34.09% stakek, which it did not already own, in Pfizer Korea from its joint venture partner Shinwon JMC, for 37.8 bil Korean won ($22. 76 mil US).
	Synbiotics Corp	Prisma Acquisition Corp	9	acq	3	100	New York	US		2835	Manufacture and wholesale instruments and reagents to measure point-of-care blood chemistry information	Synboitics Corp acquired Prisma Acquisition Corp for $3 mil. The consideration consisted of $2 mil in common stock and $1 mil in notes.
	Warner-Lambert Co	gene/Networks	10	acq	na	100	california	US		8731	Provide genetic research study services	Warner-Lambert Co acquired gene/Networks. Terms were not disclosed.
	Wyeth Lederle(Wyeth-Ayerst)	Apollon	11	acq	na	100	Pennsylvania	US		2834	Develop gene-based pharmaceuticals and vaccine products	Wyeth Lederle, a unit of American Home Products' Wyeth- Ayerst International Inc subsidiary acquired Apollon Inc. Terms were not disclosed.	Apollon is a leader in the development of non-viral DNA-based vaccines and other DNA-based gene therapy products for the prevention and treatment of infectious and autoimmune diseases. Apollon's product candidates are currently being evaluated in nine clinical trials. In such trials, Apollon is evaluating DNA-based vaccine product candidates in both normal, healthy adults (prevention) and in indi…
	Monarch Pharmaceuticals(King)	SmithKline Beecham-Menest	12	acq	na	100	na	US		2834	Manufacture pharmaceuticals	Monarch Pharmaceuticals, a unit of King Pharmaceuticals, acquired the Menest estrogen product of SmithKline Beecham PLC. Terms were not disclosed.
	Lederle(Japan)Ltd	Wyeth(Japan)Corp-Ethical Drug	13	acq	na	100	na	Japan		2834	Manufacture prescription pharmaceuticals intended for final consumption, including biotech products and antibiotics	JAPAN - Lederle (Japan) (LE), a joint venture of Takeda Chemical Industries Ltd and America Home Product Corp (AHP), acquired the ethical drug business of Wyeth (Japan) , a manufacturer of medical product, and a wholly-owned unit of AHP. Upon completion, LE was to change its name to Nippon Wyeth Lederle.
	King Pharmaceuticals Inc	Hoechst Marion Roussel-Prods	14	acq	362.5	100	na	Germany		2834	Manufacture an angiotensin converting enzyme inhibitor, a vaginal anti-infective cream, and a burn cream	King Pharmaceuticals acquired 3 branded prescription pharmaceutical products from Hoechst Marion Roussel, a unit of Hoechst, for 603.764 mil Deutsche marks ($362.5 mil US). The products were Altace, AVC, and Silvadene.
Roche	Tanox inc (Genentech)	PanGenetics BV	15	acq	na	100	na	Netherlands		8731	Provide research and development services for novel antibody based therapeutic products and therapeutic vaccines	Tanox Biosystems Inc (TB) acquired an undisclosed majority interest in PanGenetics BV (PG). Concurrently, TB agreed to acquire the remaining undisclosed stake, which it did not already own, in PG. Upon completion, PG was to be renamed Tanox Pharma BV.	PanGenetics is a therapeutic antibody development company that specialises in taking antibodies from the late research stage through to clinical proof of concept. The company has built up a portfolio of antibody drugs through in-licensing and employs a lean business model with most development activities outsourced to specialist providers. The most advanced program of PanGenetics is PG102, a CD40…
	Ventana Medical Systems Inc	Oncor Inc-Hybridization Assets	16	acq	5.5	100	Maryland	US		2835	Certain gene detection system, research probe, and reagent manufacturing assets	Ventana Medical Systems acquired certain hybridization assets from Oncor for $5.5 mil in cash.
GSK	SmithKline Beecham Corp	Cadus Pharmaceutical Corp	17	acq	5	5.1	New York	US		2836	Biotechnology company, focusing on small molecule therapeutics that act on targets in human cell signaling pathways	SmithKline Beecham Corp, a unit of SmithKline Beecham PLC, acquired a 5.06% stake, or 660,692 common shares, in Cadus Pharmaceutical Corp, for $7.56 per share, or a total value of $4.995 mil, in a privately negotiated transaction.
	Glaxo Wellcome PLC	Biota Hldg Ltd-Influenza Tests	18	acq	na	100	na	Australia		2834	Manufacture and research of pharmaceutical products	AUSTRALIA - Glaxo Wellcome PLC acquired the influenza diagnostic tests of Biota Holdings Ltd, a manufacturer of biological products.	Biota Holdings Limited engages in the drug discovery and clinical development of anti-infectives in Australia. It specializes in respiratory diseases, primarily influenza. The company offers zanamivir, a neuraminidase inhibitor for the treatment and prevention of influenza, which it markets under the Relenza brand name through a licensing agreement with GlaxoSmithKline. It also provides influenza…
	Glaxo Wellcome PLC	Mundogen	19	acq	100	45	na	Spain		2834	Manufacture prescription pharmaceuticals intended for final consumption, including biotech products and antibiotics	Glaxo Wellcome raised its stake in Mundogen (MU) to 90% from 45% by acquiring a 22.5 % stake from Unycop and a 22. 5% stake from Satel. Vitaplaning de Communicaciones was to retain the remaining 10% stake in MU.
	Corixa Corp	GenQuest Inc	20	acq	11.8	100	Washington	US		8731	Provide genetic research services	Corixa Corp acquired all the outstanding stock of GenQuest Inc for $11.8 mil. The consideration consisted of $4. 5 mil in cash and $7.3 mil in common stock.
	SmithKline Beecham PLC	Europharm Group	21	acq	30	65	na	Romania		2833	Manufacture pharmaceuticals	SmithKline Beecham PLC acquired a 65% interest in Europharm Group for 272,272 mil Romanian leis ($29.950 mil US).
	Glaxo Wellcome PLC	Amoun Pharmaceuticals {APIC}	22	acq	11.7	10	na	Egypt		2834	Manufacture pharmaceutical products	Glaxo-Wellcome PLC (GW) acquired the remaining 10% stake, in Amoun Pharmaceuticals Industries Co SAE (APIC) for an estimated 40 mil Egyptian pounds ($11.7 mil US). Concurrently, GW agreed to acquire a 90% interest in APIC. The total value of the transaction was estimated at 400 mil pounds ($117.3 mil). Up to 300 APIC employees were to join GW.
	Glaxo Wellcome PLC	Amoun Pharmaceuticals {APIC}	23	acq	106	90	na	Egypt		2834	Manufacture pharmaceutical products	Glaxo-Wellcome PLC (GW) acquired a 90% interest in Amoun Pharmaceuticals Industries Co SAE (APIC) for an estimated 360 mil Egyptian pounds ($105.6 mil US). GW also planned to launch a tender offer to acquire the remaining 10%. The total value of the acquisition was estimated at 400 mil pounds ($117.3 mil). Up to 300 APIC employees were to join GW.
	Corixa Corp	Anergen Inc	24	acq	8.32	100	California	US		2836	Manufacture autoimmune disease treatments, develop proprietary biopharmaceutical compounds designed to selectively interrupt antigen presentation or inactivate those T cells that mediate the disease process	Corixa Corp merged with Anergen Inc in exchange for 1. 1 mil common shares valued at $8.319 mil.
Novartis	Biochemie GmbH(Novartis AG)	Hoechst Marion-Penicillin	25	acq	na	100	na	Germany		2833	Manufacture penicilin and antibiotics	Biochemie GmbH (BG), a unit of Novartis AG, acquired the penicillin fermentation plant of Hoechst Marion Roussel (HMR), a unit of Hoechst AG. Terms were not disclosed. Originally, in December 1997, HMR announced that it was seeking a buyer for its penicillin fermentation plant, located in Frankfurt, Germany. BG, Antiobioticos, and DSM had been mentioned as potential bidders
	Novartis AG	Trega Biosciences Inc	26	acq	7	13.35	California	US		8731	Provide pharmaceutical research services	Novartis AG exercised its option to acquire a 13% stake, or 1.87 mil common shares, in Trega Biosciences Inc for $3.75 in cash per share, or a total value of $7 mil in a privately negotitated transaction.
	Hexal AG	GEA Farmaceutisk Fabrik	27	acq	na	100	na	Denmark		2834	Manufacture pharmaceuticals and medicinal chemicals	Hexal acquired GEA Farmaceutisk Fabrik (GFF) from Bristol Meyers Squibb (BMS). Originally, in November 1997, BMS announced that it was seeking a buyer for its GFF subsidiary
	Hexal AG	Cox Japan Ltd(Hoechst AG)	28	acq	na	100	na	Japan		2834	Manufacture pharmaceutical preparations	Hexal AG acquired Cox Japan Ltd (CJL) from Hoechst AG. Upon completion, CJL was renamed Nippon Hexal.
	Novartis AG	SkyePharma PLC	29	acq	10	2	na	UK		2834	SkyePharma PLC, located in London, United Kingdom, manufactures pharmaceuticals intended for final consumption, including biotech products and antibiotics focusing on injectable, inhalation, oral, topical and solubilization drugs. Its brands include Flutiform, Pulmicort, Foradil, Certihaler, Paxil CR, Xatral, Solaraze, Triglide, Requip, and Lodotra. The Company also provides drug research and dev…	Novartis AG acquired a 2% stake in Skyepharma for 6 mil British pounds ($9.996 mil US)	SkyePharma - Drug Delivery Specialists Developing Oral and Inhalation Products SkyePharma is a specialist drug delivery company developing oral and inhalation products. With a wide range of patented and proven technologies, SkyePharma helps to make good drugs better. We partner with a wide variety of companies from big Pharma, such as GlaxoSmithKline, Novartis, sanofi-aventis, AstraZeneca and Roc…
Sanofi	SangStat Medical Corp	Gensia Sicor Inc			2.5	na	California	United States	General Pharmaceuticals	2834	Gensia Sicor Pharmaceutical Sales, Inc. develops, manufactures, packages and markets sterile injectable pharmaceutical products. The company is based in Irvine, California. Gensia Sicor Pharmaceutical Sales, Inc. operates as a subsidiary of Teva Pharmaceutical Industries Limited.	Sangstat Medical acquired an undisclosed minority stake in Gensia Sicor for $2.5 mil.
	Rhone-Poulenc SA	Isagro SpA			na	7	Foreign	Italy	Research & Development Firm Other Biotechnology	2834	Isagro S.p.A., together with its subsidiaries, is engaged in the research, development, production, marketing, and distribution of agropharmaceuticals products for crop protection worldwide. Its products include copper-based fungicides, insecticides, herbicides, pheromones, biostimulants, and biological fungicides. The company is based in Milan, Italy. Isagro S.p.A. is a subsidiary of Holdisa S.r…	ITALY - Rhone-Poulenc SA of France increased its stake in Isagro SpA, manufacturer of herbicides and fungicides, to 20% from 13%.
	Hoechst AG	Hoechst South Africa Ltd			33.202	26	Foreign	South Africa	General Pharmaceuticals In-Vivo Diagnostic Products In-Vitro Diagnostic Products	2834		Hoechst AG acquired the remaining 26% stake, or 40, 319,240 ordinary shares, in Hoechst South Africa Ltd for 5.15 South African rand ($. 8235 US) per share, or a total value of 207.644 mil rand ($33.202 mil).
	Pasteur Merieux Connaught	Cistron Biotechnology Inc			na	5.8	New Jersey	United States	In-Vitro Diagnostic Products	2835	Cistron Biotechnology, Inc. was acquired by Celltech Group, plc on 11/06/2000. As of 06/30/2000, Cistron Biotechnology, a development-stage biotechnology company, was engaged in the utilization of recombinant DNA and immunological techniques to explore cytokines and antibodies that might have therapeutic or diagnostic applications. (antibody and cytokine-based therapeutics and diagnostics)	Pasteur Merieux Connaught, a joint venture between Pasteur Merieux and Connaught Labs, acquired a 5.8% stake, or 1, 333,333 common shares, and warrants to purchase an additional 666,667 common shares in Cistron Biotechnology for $1 mil.
	Chattem Inc	Thompson Medical-Brands(6)			95.271	100	New York	United States	Over-The-Counter Drugs	2834		Chattem Inc (CI) acquired 6 over-the-counter brands from Thompson Medical Co for $95. 271 mil. The consideration consisted of $90 mil in cash and .126 mil common shares valued at $5.271 mil. The shares were valued based on CI's closing stock price of $42 on December 21, the last full trading day prior to the announcement of the terms. The acquired brands were Dexatrim, Sportscreme, Aspercreme, Ca…
	Wacker-Chemie GmbH	Huels-Silicone GmbH(Huels AG)			na	100	Foreign	Germany	Primary Business not Hi-Tech	2899		Wacker Chemie GmbH, a unit of Hoechst AG, acquired Huels- Silicone GmbH, a unit of Huels AG.
Astrazeneca	ZENECA Group PLC	Zeneca Abdi Ibrahim Ilac			na	30	Foreign	Turkey	General Pharmaceuticals	2834	Zeneca is taking 100% ownership of its Turkish sales and marketing joint venture Zeneca Abdi Ibrahim Ilac, which will now be known as Zeneca Ilac, the company announced Wednesday.	TURKEY - ZENECA Group PLC acquired the remaining 30% stake which was not already own in Zeneca Abdi Ibrahim Ilac, its joint venture with Adbi Ibrahim Ilac Sanayi ve Tricaret AS.
	IPR Pharmaceuticals(ZENECA)	Chiron Corp-Plant & Lands			na	100	Puerto Rico	Puerto Rico	Other Biotechnology Research & Development Firm	2835	Chiron Corporation was an American multinational biotechnology firm based inEmeryville, California that was acquired by Novartis International AG on April 20, 2006. It had offices and facilities in eighteen countries on five continents. Chiron's business and research was in three main areas: biopharmaceuticals, vaccines and blood testing. Chiron's vaccines and blood testing units have been combin…	IPR Pharmaceuticals Inc, a unit of Zeneca Group PLC, acquired a plant from Chiron Corp, located in Canovanas, Puerto Rico. Terms were not disclosed.
	ZENECA Group PLC	Astra AB			34636.8	100	Foreign	Sweden	General Pharmaceuticals Medicinal Chemicals Vaccines/Specialty Drugs Other Biotechnology	2834		Zeneca Group PLC (ZG) merged with Astra AB (AA) to form AstraZeneca (AZ) in a merger of equals transaction valued at 280.687 bil Swedish kronor (20.89 bil British pounds/$34. 636 bil US). Astra shareholders received .5045 AZ ordinary shares per share held. Based on ZG's closing stock price of 338.587 kronor (25.2 pounds/$41.78) on December 8, the last full trading day prior to the announcement, e…
Abbott	Abbott Laboratories	International Murex Tech Corp			164.07	100	Foreign	Canada	In-Vitro Diagnostic Products	2835	As of March 17, 1998, International Murex Technologies Corporation was acquired by Abbott Laboratories. International Murex Technologies Corporation was engaged in the development, manufacture, and marketing of medical diagnostic products; and the provision of medical services for screening, diagnosis, and monitoring of infectious diseases and other medical conditions.	Abbott Laboratories (AL) Inc acquired all the outstanding common stock of International Murex Technologies Corp (MT) for $13 in cash per share, or a total value of $232.69 mil, via a tender offer. Previously, AL completed its tender offer for MT by accepting 16,174,704 shares, or 96% of MT's share capital. The offer was conditioned upon at least 75% of IM's shares being tendered and was subject t…
	Fournier Pharma	Selena			na	100	Foreign	Sweden	Over-The-Counter Drugs	2834	Selena Oil & Gas Holding AB (publ), together with its subsidiaries, is engaged in the production and transportation of oil and gas in Perm and Udmurtia in the Volga-Ural region, the Russian Federation. The company is based in Stockholm, Sweden.	SWEDEN - Groupe Fournier, French pharmaceuticals, chemicals and adhesives group, exercised its option to acquire Selena, Swedish pharmaceuticals company. Terms were not disclosed. Selena was a partner of Laboratoires Debat, a subsidiary of Groupe Fournier, and was involved in the development of Inotyol and Inolaxol.
	Innogenetics NV	Thallia Pharmaceuticals			na	na	Foreign	France	Vaccines/Specialty Drugs General Pharmaceuticals Other Biotechnology	2836	Thallia Pharmaceuticals is a company based in France that focuses on the discovery, development, production and commercialization of compounds extracted from microalgae and potentially other natural sources for the dietary supplement and pharmaceutial markets. Taking advantage of the company's vast experience of more than 20 years of research on microalgae, Thallia is focussing its activity in tw…	Innogenetics NV acquired an undisclosed minority stake in Thalia Pharmaceuticals. Terms were not disclosed.
Merck	Merck South Africa	Xixia Pharmaceuticals			na	100	Foreign	South Africa	General Pharmaceuticals	2834	Pharmaceutical Manufacturing Services (a branded generic company.)	SOUTH AFRICA - Merck Generics of South Africa, a unit of Merck E, acquired Xixia Pharmaceuticals, a manufacturer of pharmaceutical products, from SmithKline Beecham Plc.
	Intergen Co	Oncor-Research Products Unit			3.2	100	Unknown	United States	Research & Development Firm	8731	Oncor, Inc went out of business. Oncor, Inc. owns intellectual property and license for developing cancer diagnostic products. The company was founded in 1983 and is based in Gaithersburg, Maryland.	Intergen Co acquired the research products unit of Oncor Inc for $3.2 mil. Upon completion, the unit was merged with the newly formed Intergen Discovery Products LLC.
	Merck & Co Inc	Merck & Co Inc			5000	na	New Jersey	United States	Other Biotechnology Research & Development Firm General Pharmaceuticals	2834		Merck & Co has completed its repurchase program by purchasing $5 bil worth of common stock. In July 1998, Merck & Co Inc's (MC) board authorized the repurchase of up to $5 bil of MC's common stock outstanding in open market transactions.
	Merck Sharpe & Dohme Espana	Abello Farmacia-Alcala de Hena			7.134	50	Foreign	Spain	Over-The-Counter Drugs General Pharmaceuticals	2834	Madrid , Laboratory equipment , medical equipment , equipment for hospitals ,Laboratories , Laboratory Goods	Merck Sharpe & Dohme Espana(MSDE), a unit of Merck & Co, acquired the remaining 50% stake that it did not already own in the Alcala de Henares Plant of Abello Farmacia, a joint venture between MSDE & Johnson & Johnson.
	EM Industries Inc	CN Biosciences Inc			149.701	100	California	United States	In-Vivo Diagnostic Products In-Vitro Diagnostic Products	2833	EMD Biosciences, Inc. develops, produces, markets, and distributes an array of products used worldwide in disease-related life sciences research at pharmaceutical and biotechnology companies, academic institutions, and government laboratories. EMD Biosciences, Inc.was formerly known as CN Biosciences, Inc. and changed its name to EMD Biosciences, Inc. in March 2003. The company was founded in 199…	EM Industries Inc (EM), a unit of Merck AG, acquired all the outstanding common stock of CN Biosciences Inc (CN) for $25 in cash per share, or a total value of $149.701 mil. Earlier EM completed its tender offer for CN by accepting 5.5 mil shares (96.12%). The offer had been conditioned upon at least a majority of CN's shares being tendered.
	Serologicals Corp	Bayer-Pentex Blood Protein Bus			29	100	Illinois	United States	Blood Derivatives	2836		Serologicals Corp acquired the pentex blood proteins business of Bayer Corp, a unit of Bayer AG's Bayer USA subsidiary, for an estimated $29 mil and the assumption of an undisclosed amount of liabilities.
	Merck KGaA	Lexigen Pharmaceuticals Corp			na	57	Massachusetts	United States	General Pharmaceuticals Medicinal Chemicals Vaccines/Specialty Drugs Other Biotechnology	2834	Lexigen Pharmaceuticals Inc usually offer: Research Services	Merck KGaA acquired a 57% interest in Lexigen Pharmaceuticals Corp.
Bayer	Bayer AG	Canvet Ltd			na	100	Foreign	South Africa	General Pharmaceuticals	2834		Bayer AG acquired Canvet Ltd. Terms were not disclosed.
	Visible Genetics Inc	ACT Gene SA			1.215	100	Foreign	France	Primary Business not Hi-Tech	8071	ACT Gene S.A., a privately held diagnostic laboratory located in Evry-GENOPOLE, the French Genomic and Biotech Centre. CT Gene specialises in diagnostic DNA sequencing and resistance genotyping for Human Immunodeficiency Virus (HIV), Hepatitis C, Hepatitis B and p53.	Visible Genetics Inc (VG) acquired ACT Gene SA for 7. 3281 mil French francs ($1. 215 mil US). The consideration consisted of 2. 7141 mil francs ($.45 mil) in cash and .085 mil VG common shares valued at 4.614 mil francs ($.765 mil). The shares were valued based on VG's closing stock price of 54.2823 francs ($9.00) on Aprill 22, the last full trading day prior to the announcement.
	Bayer Polimers SA(Bayer AG)	Merck SA-Brazilian Clinical			na	100	Foreign	Brazil	Primary Business not Hi-Tech	2835	Brazilian clinical chemistry business	Bayer SA, a unit of Bayer AG, acquired the Brazilian clinical chemistry business of Merck SA. Terms were not disclosed.
	Bayer AG	Chiron Diagnostics Corp			1100	100	California	United States	Research & Development Firm Medicinal Chemicals	2834	Chiron Corporation was an American multinational biotechnology firm based inEmeryville, California that was acquired by Novartis International AG on April 20, 2006. It had offices and facilities in eighteen countries on five continents. Chiron's business and research was in three main areas: biopharmaceuticals, vaccines and blood testing. Chiron's vaccines and blood testing units have been combin…	Bayer AG acquired Chiron Diagnostics Corp, a unit of Chiron Corp, for $1.1 bil in cash.
	Bayer AG	Millennium Pharmaceuticals Inc			96.6	14	Massachusetts	United States	General Pharmaceuticals Vaccines/Specialty Drugs Medicinal Chemicals Other Biotechnology	2834		Bayer AG acquired a 14% stake, or 4,136,652 mil common shares, in Millennium Pharmaceuticals Inc for $96.6 mil in open market transactions.
Eli lilly	Eli Lilly & Co	Eli Lilly & Co			2000	na	Indiana	United States	General Pharmaceuticals Medicinal Chemicals Other Biotechnology Vaccines/Specialty Drugs Research & Development Firm	2834		Eli Lilly & Co (ELC) completed its repurchase of up to $2 bil of the company's common stock outstanding in open market and privately negotiated transactions. Originally, in May 1998, ELC's board authorized the repurchase of up to $2 bil of the company's common stock outstanding in open market and privately negotiated transactions.
BSM	NON

## Sheet: acquistions_1999
ACQ:1999
company	subsidiary	name acquired company	#	alliance/acquisition	Deal value (mil$)	stake equity	target state	country	industry (high-tech) code	Target SIC code	company description	deal info
J&J		Centocor Inc	1	acq	5047,0	100	Pennsylvania	US		2834, 2835, 2836	Manufacture therapeutic and diagnostic human health care products for cardiovascular, autoimmune and infectious diseases and cancer	Johnson & Johnson (JJ) acquired all the outstanding common stock of Centocor Inc (CT) in a stock swap transaction valued at $5.047 bil. JJ offered $61 in common stock per CT common share, subject to a collar agreement. The transaction was accounted for as a pooling of interests. Originally in May 1999, JJ was rumored to be planning to acquire CT.
		Medtrex Inc	2	acq	7,40	100	Pennsylvania	US		3841, 3842, 3845, 8731	Medtrex Inc, located in Pittsburgh, Pennsylvania, manufactures and develops electrosurgical generator disposable products.	US - Johnson & Johnson Inc acquired Medtrex Inc, a manufacturer and developer of electrosurgical generator disposable products, for $7.4 mil in cash.
Pfizer	Warner-Lambert Co	Agouron Pharmaceuticals Inc	3	acq	2196	100	California	US		2834	Manufacture, wholesale, research, and develop innovative therapeutic pharmaceutical products engineered to inactivate proteins which play key roles in cancer, AIDS and other serious diseases	Warner-Lambert Co (WL) acquired all the outstanding common stock of Agouron Pharmaceuticals Inc (AP) in a stock swap transaction valued at $2.196 bil, subject to a collar agreement. WL offered $60 in WL common shares per AP share, subject to a collar agreement. The transaction was accounted for as a pooling of interests. Concurrently, AP withdrew its intentions to spinoff its oncology division.
		Warner-Lambert Co	4	acq	89167,00	100	New Jersey	US		2834	Manufacture analgesics, anesthetics, anthelmintics, anticonvulsants, anti-viral agents, anti-infectives, antihistamines, cardiovascular products, antivaricosities, brochodilators, dermatologics, hemorrhoidal preps, hemostatic and hormonal agents, influenza vaccines, lipid regulators, anti-cancer agents, oxytoxics, nonsteroidal anti-inflammatory products, oral contraceptives, psychotherapeutics, u…	Manufacture analgesics, anesthetics, anthelmintics, anticonvulsants, anti-viral agents, anti-infectives, antihistamines, cardiovascular products, antivaricosities, brochodilators, dermatologics, hemorrhoidal preps, hemostatic and hormonal agents, influenza vaccines, lipid regulators, anti-cancer agents, oxytoxics, nonsteroidal anti-inflammatory products, oral contraceptives, psychotherapeutics, u…
	King Pharmaceuticals Inc	Medco Research Inc	5	acq	378	100	North Carolina	US		2834	Manufacture pharmaceuticals focusing on cardiovascular medicines and adenosine-receptor technologies	King Pharmaceuticals Inc (KP) acquired all the outstanding common stock of Medco Research Inc (MR) in a stock swap transaction valued at $378.74 mil. KP offered $34 in common stock per MR share. Originally KP offered .6818 common shares per MR share, subject to a collar agreement, which was subsequently breached. The transaction was accounted for as a pooling of interests.
Roche	Roche Holding AG	Genentech Inc	6	acq	4313	43	California	US		2836	Manufacture and develop pharmaceuticals based on recombinant DNA technology and gene splicing	US - Roche Holding AG (RH) exercised its option to acquire the remaining 35% stake, which it did not already own, in Genentech Inc (GT) for $82.50 per share, or a total value of $4.313 bil. Previously, in February 1990, RH was to acquire the remaining 40% stake, which it did not already own, in GT for a beginning exercise price of $39 per share, with the exercise price increasing by $1.25 per cal…
GSK	Corixa Corp	RIBI ImmunoChem Research Inc	7	acq	55.3	100	Montana	US		8731	Develop and manufacture biological modifiers; maintain laboratory animal colonies	Corixa Corp (CRXA) acquired RIBI ImmunoChem Research Inc (RIBI) in a stock swap transaction valued at $55.27 mil. CRXA offered 0.1685 common shares per RIBI share and $8.8 mil in cash for all the outstanding RIBI preferred stock. Based on CRXA's closing stock price of $13.5625 on June 09, the last full trading day prior to the announcement, each RIBI share was valued at $2.285.
Novartis (veel overnames dit jaar van eigen bedrijven(repurchases))	Novartis AG	Danone-Clinical NutritionUnit	8	acq	na	100	na	France		2834	Manufacture clinical nutrition products for patients unable to eat	Novartis AG acquired the clinical nutrition unit of Danone SA, trading as Jacquemaire Sante
	Novartis AG	Vericore Holdings Ltd	9	acq	na	100	na	UK		2834	Manufacture and wholesale animale health products	UK - Novartis AG of Switzerland acquired Vericore Holdings Ltd, Dundee-based animal pharmaceuticals manufacturer. Terms were not disclosed.
	Geneva Pharmaceuticals Inc	Invamed Inc	10	acq	na	100	New Jersey	US		2834	Manufacture off-patent pharmaceuticals	Geneva Pharmaceuticals, a unit of Novartis AG, acquired Invamed Inc
	Biochemie GmbH(Novartis AG)	Wyeth-Ayerst-Penicillin Bus	11	acq	na	100	na	Mexico		2834	Manufacture penicillin	MEXICO - Biochemie AG, generic drugs manufacturing unit of Novartis AG of Switzerland, agreed to acquire the penicillin manufacturing assets of Wyeth- Ayerst International Inc, a unit of American Home Products Corp. The manufacturing assets were based in Mexico and twelve other Latin American countries.
Sanofi	Hoechst Roussel Vet SA	Prodeta(Guyomarc'h NA)			na	70	Foreign	France	General Pharmaceuticals Over-The-Counter Drugs	2834	Guyomarc'h (France) has appointed Jean-Luc Roberton head of market development for India. Mr Roberton was formerly deputy manager of Prodeta, the Guyomarc'h subsidiary specialising in probiotics. He has also headed the group's animal feed subsidiary in	Hoechst Roussel Vet SA (HRV), a unit of Hoechst AG, acquired a 70% interest in Prodeta (PD), a unit of Paribas' majority-owned Guyomarc'h Nutrition Animale SA (GNA) subsidiary. Concurrently HRV acquired an option to acquire the remaining 30%, that it did not already own, in PD from GNA.
	Hoechst Roussel Vet	Hoechst Marion Roussel-Pharm			na	100	Foreign	Austria	Primary Business not Hi-Tech	2834	Marion Merrell Dow, Inc. was engaged in the discovery, development, manufacture, and sale of proprietary and generic pharmaceutical products. These products were marketed through programs targeted to reach medical and health care professionals, managed health care providers, institutions, and pharmacies primarily in the United States, Australia/New Zealand, Canada, France, Germany, Italy, Japan, …	Hoechst Roussel Vet, a unit of Hoechst AG, acquired the Vienna pharmaceutical operations of Hoechst Marion Roussel AG.
	ISPG PLC	Albright & Wilson PLC			846.983	100	Foreign	United Kingdom	Primary Business not Hi-Tech	2869	Albright & Wilson plc was acquired by Donau Chemie AG on 07/27/1999. Albright & Wilson is an international manufacturing company which produces chemicals specializing in value-added intermediate products. Chemicals developed by Albright & Wilson include: detergents, toiletries, water treatment, food, electronics and pharmaceuticals. With interests in Europe, the Americas, and the Asian Pacific re…	UK. ISPG PLC (IS), a unit of Donau Chemie, completed its challenging tender offer to acquire the entire ordinary share capital of Albright & Wilson PLC (A&W), for a sweetened 1.675 pounds ($2. 699 US) in cash per share, or a total value of 525.717 mil pounds ($846.983 mil) by accepting 179.415 mil shares, or 57.14%. The offer was conditioned upon at least 90% of A&W's shares being tendered. IS an…
	Hoechst Marion Roussel	Combiflam			4.678	100	Foreign	India	Medicinal Chemicals General Pharmaceuticals	2834	Hoechst Marion Roussel is close to clinching a deal with Vijay Mallya-owned Carew Pharma for buying Combiflam, an anti-inflammatory drug which generates a turnover of close to Rs 60 crore every year. Combiflam is a medicine available over the counter and used to cure various routine ailments such as fever, flu, cold, body pain etc. It is a combination of Paracetemol (Also known as Acetaminophen/ …	Hoechst Marion Roussel AG acquired Combiflam for 200 mil Indian rupees ($4.678 mil US).
	Hoechst AG	Hoechst AG			1244.99	4.93	Foreign	Germany	Research & Development Firm Genetically Eng. Prod(Animal) General Pharmaceuticals Other Biotechnology	2824		In August 1999, Hoechst's (HT) board completed the repurchase of up to 29 mil ordinary shares, or about 5% of the company's ordinary share capital, in open market transactions. Based on HT's closing stock price of 78.722 Deutsche marks (40.25 Euro/ $42.931 US) on May 14, the last full trading day prior to the announcement of the board's approval, the buyback had an indicated value of up to 2.283 …
	Rhone-Poulenc SA	Hoechst AG			21917.5	100	Foreign	Germany	Research & Development Firm Genetically Eng. Prod(Animal) General Pharmaceuticals Other Biotechnology	2824		Rhone-Poulenc SA (RP) merged with Hoechst AG (HT) to form Aventis in a stock swap transaction valued at 40.190 bil Deutsche marks (20.549 bil Euros/$21.9 bil US). RP offered 3 ordinary shares for every 4 HT shares. Based on RP's closing stock price of 91.142 marks (46.6 Euro/$49.7) on May 14, the last full trading day prior to the announcement, each HT share was valued at 68.356 marks (34.95 Euro…
	ILEX Oncology Inc	Convergence Pharmaceuticals			10.938	100	Massachusetts	United States	General Pharmaceuticals Over-The-Counter Drugs	2834	Convergence Pharmaceuticals Limited, a biotechnology company, engages in the development of analgesic medicines. Its products include CNV1014802, a small molecule sodium channel blocker for the treatment of neuropathic pain; and CNV2197944, a small molecule calcium channel blocker. Convergence Pharmaceuticals Limited was founded in 2010 and is based in Cambridge, United Kingdom.	Ilex Oncology Inc (IOI) acquired Convergence Pharmaceuticals Inc for approximately $10.938 mil. The consideration consisted of 1 mil common shares valued at $9.938 mil, and up to $1 mil in profit-related payments. The shares were valued based on IOI's closing stock price of $9.938 on July 16, the last full trading day prior to the announcement.
	Genzyme General	Peptimmune Inc			na	100	Massachusetts	United States	Other Biotechnology Research & Development Firm	2836	Peptimmune, Inc. went Out of Business. Peptimmune, Inc., a clinical stage biotechnology company, develops peptide and peptide-copolymer therapeutics for the treatment of CNS and autoimmune disorders. It provides PI-2301 peptide copolymer for the treatment of multiple sclerosis; and DEEP (Directed Expansion of Epitope Permutations) vaccines for viral, bacterial, and parasitic infectious diseases. …	Genzyme General, a unit of Genzyme Corp, acquired Peptimmune Inc. Terms were not disclosed.
	GelTex Pharmaceuticals Inc	SunPharm Corp			15.589	100	Florida	United States	General Pharmaceuticals	2834	In August 1999, SunPharm Corporation entered into an agreement and plan of merger with GelTex Pharmaceuticals, Inc., pursuant to which SunPharm would merge with Shine Acquisition Sub, Inc., a wholly owned subsidiary of GelTex. SunPharm Corporation was engaged in the design and development of small molecule pharmaceutical products consisting of polyamine analogue and metal chelator compounds, as o…	GelTex Pharmaceuticals Inc (GT) acquired all the outstanding common stock of SunPharm Corp (SC) in a stock swap transaction valued at $15.589 mil. GT offered between .122 and .145 common shares per SC share, with the value based on the high ratio in the range. Based on GT's closing stock price of $14.25 on August 13, the last full trading day prior to the announcement, each SC share was valued at…
	Rhodia SA	Gelymar			na	50	Foreign	Chile	Primary Business not Hi-Tech	2833	Extractos Naturales Gelymar S.A. produces and commercializes hydrocolloids in Chile and internationally. The company specializes in texturing solutions for food and personal care industries. It offers carrageenans, gums, and systems. The company’s products are used in prepared foods, meats, and dairy products. Extractos Naturales Gelymar S.A. was founded in 1991 and is based in Santiago, Chile. E…	Rhodia SA acquired a 50% interest in Gelymar. Financial terms were not disclosed.
	Hoechst Schering AgrEvo GmbH	PlantTech Biotechnolgie GmbH			na	75	Foreign	Germany	Primary Business not Hi-Tech	8731	ZIM Plant Technology GmbH offers irrigation monitoring products for the remote control of plant water status in real time through Internet. It offers ZIM-probes for long-term measurements for applications, such tomato, pepper, arabidopsis, corn, beech, oak, olive, orange, avocado, grapefruit, and eucalyptus; ZIM-transmitters; and ZIM-radio controllers. The company also offers ZIM-control center t…	Hoechst Schering AgrEvo GmbH, a joint-venture between Hoechst AG and Schering AG, raised its stake to 95% from 20% in PlantTech Biotechnolgie GmbH.
	Wacker-Chemie GmbH	Dr Th Boehme-Silicones Div			na	100	Foreign	Germany	Primary Business not Hi-Tech	2869	Dr. Th. Bohme KG Chemische Fabrik Gmbh & Co. engages in the production and supply of chemicals for textiles and leather industry. The company is based in Geretsried, Germany. As of August 9, 2006, Dr. Th. Bohme KG Chemische Fabrik Gmbh & Co. is a subsidiary of DyStar Textilfarben GmbH.	GERMANY - Wacker Chemie GmbH, a unit of Hoechst AG, acquired the silicones division of Geretsried-based Dr Th Boehme GmbH & Co KG.
	Rhodia Silicones SAS	MIX&FIX Center			na	100	Foreign	Spain	Primary Business not Hi-Tech	8731	EVSIL is part of the Rhodia Silicones' European Mix & Fix Center® network, which is formulating and marketing ready-mixed silicone HCE elastomers. The formulating workshop and the sales team are based at Bergamo.	Spain - Rhodia Silicones, a unit of Rhodia SA acquired MIX&FIX Center, provider of laboratory services, located at the Poligon Industrial Els Xops, Nau 37, CN-125, Km24,2, Llinac del Valles, from Quimica-2
Astrazeneca	MedImmune Inc	US Bioscience Inc			418.873	100	Pennsylvania	United States	General Pharmaceuticals Research & Development Firm	2834	U.S. Bioscience, Inc., based in West Conshohocken, Pennsylvania, is a pharmaceutical company specializing in the development and commercialization of products for patients with cancer and AIDS. The company has three products on the market. In addition to its headquarters, U.S. Bioscience has a manufacturing facility located in Nijmegen, The Netherlands, an analytical laboratory in Exton, PA., and…	MedImmune Inc (MI) acquired US Bioscience Inc (UB) in a stock swap transaction valued at $418.873 mil. MI offered . 15 common shares per UB share; subject to a collar agreement. Based on MI's closing stock price of $102. 063 on September 21, the last full trading day prior to the announcement, each UB share was valued at $15.31. The transaction was be accounted for as a pooling of interests.
	AstraZeneca PLC	Astra Japan KK(Astra AB)			na	9	Foreign	Japan	General Pharmaceuticals	2834		Astrazaneca Group Plc acquired the remaining 9% stake, it did not already own, in Astra Japan KK, from Fujisawa Pharmaceutical Co Ltd.
Abbott	Innogenetics NV	Rhein Biotech NV			na	10	Foreign	Netherlands	Other Biotechnology Research & Development Firm	2836	Rhein Biotech GmbH (Dynavax Europe) is the European affiliate of Dynavax Technologies Corporation (Berkeley, USA, NASDAQ: DVAX). For more than 25 years, we have been dedicated to the development and manufacturing of vaccines and biopharmaceuticals.	Innogenetics acquired a 10% stake in Rhein Biotech.
	Balkanpharma Holding	Antibiotik AD(Bulgaria)			15.65	51	Foreign	Bulgaria	General Pharmaceuticals Medicinal Chemicals Over-The-Counter Drugs	2833	chemistry industry	BULGARIA. Balkanpharma, a unit of Deutsche Bank AG of Germany, acquired a 51% interest in Antibiotik AD, pharmaceutical company, from the Bulgarian Privatisation Agency for 28.716 bil Bulgarian levs ($15.65 mil US) . The consideration was to consist of 5.183 bil levs ($2. 825 mil) in cash, 5.184 bil ($2.825 mil) in government bonds, plus assumption of 18. 349 bil levs ($10 mil) in liabilities. Or…
	Balkanpharma Holding	Pharmatsia(Bulgaria)			11	55	Foreign	Bulgaria	General Pharmaceuticals	2834	Actavis EAD is a leading Bulgarian pharmaceutical wholesaler, based in the capital Sofia. The company trades mainly in drugs, manufactured by Actavis Operatios EOOD, which runs three drug production plants.	BULGARIA. Balkanpharma, a unit of Deutsche Bank AG from Germany, acquired a 55% interest in Pharmatsia, pharmaceutical company, from the Bulgarian Privatisation Agency for 20.183 bil Bulgarian levs ($11 mil US). The consideration was to consist of cash, plus foreign and domestic debt loans. Originally, in December 1996, the Bulgarian government disclosed that it was seeking a buyer for a 55% inte…
	Balkanpharma Holding	Troyapharm(Bulgaria)			7.35	55	Foreign	Bulgaria	General Pharmaceuticals	2834	Troyapharm manufactures and sells pharmaceuticals for humane and veterinary medicine destinated for the domestic market and export; cosmetics, insecticides, desinfectants. The Company in specialized in the production of:infusion solutions, syrups and suspensions, ointments, gels, creams, tablets and granules, soft and hard gelatine capsules, aerosol forms	BULGARIA. Balkanpharma, a unit of Deutsche Bank AG from Germany, acquired a 55% interest in Troyapharm, pharmaceutical company, from the Bulgarian Privatisation Agency for 13.486 bil Bulgarian levs ($7.35 mil US). The consideration was to consist of 9.44 bil levs ($5. 145 mil) in cash, plus 4.046 bil levs ($2.205 mil) in government securities. Originally, in December 1996, the Bulgarian governmen…
	Abbott Laboratories	Triangle Pharmaceuticals Inc			118.286	22.72	North Carolina	United States	General Pharmaceuticals Research & Development Firm	2834	As of January 16, 2003, Triangle Pharmaceuticals, Inc. was acquired by Gilead Sciences, Inc. Triangle Pharmaceuticals, Inc. develops new drug candidates primarily in the antiviral area, with a particular focus on therapies for HIV, including AIDS, and the hepatitis B virus. Its portfolio consists of several licensed drug candidates in clinical trials and others that are in a preclinical stage. Th…	Abbott Laboratories (AL) acquired a 22.72% stake, or 6, 571,428 common shares, in Triangle Pharmaceuticals Inc (TP) for $18 per share, or a total value of $118.286 mil, in a privately negotiated transaction as part of a strategic alliance. Concurrently, TP amended its poison pill to exempt AL from the provisions of the rights agreement arising as a result of the block purchase.
	Abbott Laboratories	SangStat Medical Corp			14	na	California	United States	General Pharmaceuticals	2834	As of September 10, 2003, SangStat Medical Corporation was acquired by Genzyme Corp. SangStat Medical Corporation, a global biopharmaceutical company, engages in the discovery, development, and marketing of therapeutic products for immunology, transplantation medicine, hematology/oncology, and autoimmune disorders. Its primary marketed products include Thymoglobulin, for the treatment of acute re…	Abbott Laboratories acquired an undisclosed minority stake in Sangstat Medical Corp for $14 mil, in a privately negotiated transaction.
	Innogenetics Inc	Avant Immunotherapeutics-Trax			na	100	Massachusetts	United States	Vaccines/Specialty Drugs General Pharmaceuticals Other Biotechnology	2836	Innogenetics, Inc. (Innogenetics' North American subsidiary), has acquired AVANT's TRAx(R) product line, including TRAx(R) CD4, a diagnostic product used to measure the number of CD4 cells in blood for HIV patients. AVANT will receive a combination of cash and royalty payments, and Innogenetics will receive the worldwide rights to sell, market and manufacture the TRAx(R) product line as well as t…	Innogenetics Inc, a unit of Innogenetics NV, acquired the Trax product line from Avant Immunotherapeutics Inc.
	Abbott Laboratories	Glaxo-Crt Anesthesia Bus Asset			na	100	North Carolina	United States	Primary Business not Hi-Tech	2834		Abbott Laboratories acquired certain assets from the anesthesia business of Glaxo Wellcome Inc. Terms were not disclosed.
Merck	Merck-Lipha SA	Qualimed SA			na	100	Foreign	France	General Pharmaceuticals	2834	Qualimed S.A.S. develops and markets generic and branded generic pharmaceuticals. The company was incorporated in 2000 and is based in Saint Priest, France. Qualimed S.A.S. operates as a subsidiary of Mylan, Inc.	Merck-Lipha S.A., a unit of Merck KGaA, acquired Qualimed SA, a unit of Hoechst Marion Roussel.
	Rosetta Inpharmatics Inc	Acacia Biosciences Inc			na	100	Unknown	United States	General Pharmaceuticals	2834	Acacia Research Corporation (NASDAQ: ACTG) is the industry leader in patent licensing. By partnering with patent owners, Acacia applies its deep legal and technology expertise to patent assets to unlock financial value. An intermediary in the patent market, Acacia facilitates efficiency and delivers monetary rewards to the patent owner. With this strategy, Acacia has generated over $1,000,000,000…	Rosetta Inpharmatics merged with Acacia Biosciences Inc. Terms were not disclosed.
	Merck KGaA	Apotex			na	60	Foreign	Hong Kong	Over-The-Counter Drugs General Pharmaceuticals	2834	Apotex Inc., a pharmaceutical company, engages in the research and development, manufacture, distribution, and sale of generic pharmaceuticals in Canada and internationally. It offers medicines in various dosage forms. The company serves patients, healthcare providers, payers, and governments. It offers its products through pharmacies and healthcare facilities. The company was founded in 1974 and…	Merck KGaA, a majority-owned unit of Merck AG, acquired a 60% interest in Apotec. Tems were not disclosed.
	Merck & Co Inc	SIBIA Neurosciences Inc			88.59	100	California	United States	General Pharmaceuticals	2834	SIBIA Neurosciences, Inc. was acquired by Merck & Co., Inc. on 09/03/1999. SIBIA Neurosciences, Inc. was engaged in the discovery and development of novel small molecule therapeutics for the treatment of neurodegenerative, neuropsychiatric, and neurological disorders, as of June 30, 1999. Its drug discovery platforms were based on two primary technologies, which included human receptor/ion channe…	Merck & Co (MC) acquired all the outstanding common stock of SIBIA Neurosciences Inc (SN) for $8.50 in cash per share, or a total value of $88.59 mil. Earlier, MC completed its tender offer for SN by accepting 6.7 mil shares, or 70% of SN's shares. The offer was conditioned upon at least a majority of SN's shares being tendered on a fully diluted basis.
	Merck-Lipha SA	Theramex			na	100	Foreign	Monaco	Over-The-Counter Drugs General Pharmaceuticals	2834	Theramex Srl distributes women's health products including Gynazole-1 and Clindesse. The company was founded in 2000 and is based in Assago, Italy. As of January 5, 2011, Theramex Srl operates as a subsidiary of Teva Pharmaceutical Industries Limited.	MONACO. Merck-Lipha, French unit of Merck KGaA, German pharmaceuticals group, acquired Theramex, pharmaceutical laboratory specialised in drugs for the menopause market.
Bayer	Schering Berlin Inc	Diatide Inc			126.081	100	New Hampshire	United States	In-Vivo Diagnostic Products In-Vitro Diagnostic Products	2835	As of October 22, 1999, Diatide, Inc. was acquired by Schering Berlin, Inc. Diatide, Inc. is a development stage specialty pharmaceutical company engaged in the discovery, development, and commercialization of patented, disease-specific imaging agents, and therapeutics drugs for life-threatening diseases and conditions. The company is headquartered at Londonderry, New Hampshire.	Schering Berlin Inc, a unit of Schering AG, acquired all the outstanding common stock of Diatide Inc (DI) for $9.5 in cash per share, or a total value of $126.081 mil. Earlier, SB completed it tender offer to acquire DI by accepting 11.2 mil shares, or about 78.74% of DI's shares on a fully-diluted basis. The offer had been conditioned upon at least a majority of DI's shares being tendered on a f…
	Bayer AG	Lyondell Chemical-Polyils Bus			2450	100	Texas	United States	Primary Business not Hi-Tech	2911	Lyondell Chemical Company engages in the manufacture and sale of chemicals and plastics. It is also involved in refining heavy, high-sulfur crude oil; and production of gasoline blending components. The company is based in Houston, Texas. As of April 30, 2010, Lyondell Chemical Company operates as a subsidiary of LyondellBasell Industries N.V.	Bayer AG acquired the global polyils business of Lyondell Chemical Co for $2.45 bil.
	Bayer Diagnostics GmbH	Oncogene Science Diagnostics			11	100	Massachusetts	United States	Primary Business not Hi-Tech	8071	OSDI, Inc., doing business as Oncogene Science Biomarker Group, engages in the development, manufacturing, and commercialization of oncology biomarker assays for measuring proteins in blood. It offers in vitro diagnostic products, such as HER-2/neu ELISA, an in vitro diagnostic device for the quantitative determination of serum. The company also provides research products, including CA IX ELISA, …	Bayer Diagnostics GmbH, a unit of Bayer AG, acquired Oncogene Science Diagnostics In, a unit of OSI Pharmaceuticals Inc, for $11 mil.
	Nihon Schering KK(Schering AG)	Mitsui Pharmaceutical Inc			na	100	Foreign	Japan	General Pharmaceuticals Medicinal Chemicals	2834	Mitsui Pharmaceuticals is focusing on the three main areas of Oncology, Cardiovascular and Central Nervous System, providing a perfect strategic fit of both companies. Mitsui Pharmaceuticals' distinctive expertise and experience in the development of therapeutic products and its sales and marketing organisation will ideally complement Nihon Schering's future pipeline in therapeutics.	JAPAN - Nihon Schering KK (NS), a unit of Schering AG, acquired the entire share capital of Mitsui Pharmaceutical Inc (MP), a unit of Mitsui Chemical Inc. Previously, NS agreed to acquire an 83% interest in MP.
Eli lilly	Eli Lilly Nederland BV	Praxico Gyogyszergyarto Kft			na	50	Foreign	Hungary	General Pharmaceuticals Over-The-Counter Drugs	2834	Pharmaceutical Manufacturing and Trading Limited Liability Company	Eli Lilly Nederland BV, a unit of Eli Lilly & Co, acquired the remaining 50% interest, that it did not already own, in Praxico Gyogyszergyarto es Kereskedelmi Kft from Human Oltoanyagtermelo es Gyogyszergyarty Rt, a unit of Novopharm Ltd.
BSM	NON

[truncated: 14 more sheets: acquistions_2000, acquistions_2001, acquistions_2002, acquistions_2003, acquistions_2004, acquisitions_2005, acquistions_2006, acquistions_2007, acquistions_2008, acquistions_2009, acquistions_2010, acquistions_2011, acquistions_2012, acquistions_2013]
